# Supplementary material for: Managerial Challenges in Digital Health: Bibliometric and Network Analysis
Source: J Med Internet Res. 2025 Jun 19;27:e57980. doi: 10.2196/57980 (PMC12226779; doi:10.2196/57980)
Supplement: Multimedia Appendix 1 [file jmir_v27i1e57980_app1.xlsx]

## Sheet: Digital Health
TITLE-ABS-KEY ( "digital health" ) AND (EXCLUDE (PUBYEAR, 2023)) AND ( LIMIT-TO ( DOCTYPE , "ar" ) OR LIMIT-TO ( DOCTYPE , "re" ) ) AND ( LIMIT-TO ( PUBSTAGE , "final" ) )
Key	Nb	Relevant	Common with Ehealth
Human	4149	No
Humans	3172	No
Digital Health	3060	Yes	Yes
Article	2238	No
Female	1629	No
Adult	1661	No
Male	1434	No
Telemedicine	1303	Yes	Yes
Review	933	No
Controlled Study	903	No
COVID-19	839	No
Procedures	795	No
Telehealth	753	Yes	Yes
MHealth	722	Yes	Yes
Mobile Application	717	No
Health Care Delivery	675	No
Major Clinical Study	642	No
Pandemic	593	No
Aged	583	No
EHealth	527	Yes	Yes
Middle Aged	514	No
Questionnaire	510	No
Digital Technology	495	No
Mobile Applications	490	No
Internet	489	No
Artificial Intelligence	456	No
Public Health	441	No
Coronavirus Disease 2019	440	No
Health Care Personnel	436	No
Delivery Of Health Care	432	No
Mental Health	429	No
Mobile Phone	412	No
Systematic Review	411	No
Pandemics	408	No
Mobile Health	406	Yes	Yes
Priority Journal	398	No
Health Care	390	No
Adolescent	367	No
Patient Care	347	No
Randomized Controlled Trial	338	No
Outcome Assessment	331	No
Technology	327	No
Machine Learning	311	No
Physical Activity	309	No
Surveys And Questionnaires	308	No
Social Media	308	No
Quality Of Life	307	No
Young Adult	305	No
SARS-CoV-2	304	No
Self Care	303	No
Clinical Article	301	No
Electronic Health Record	299	Yes	Yes
Smartphone	298	No
Medical Information	291	No
Child	289	No
Follow Up	287	No
Psychology	284	No
Qualitative Research	282	No
Human Experiment	280	No
Cross-sectional Study	266	No
Depression	259	No
Epidemiology	256	No
Health Literacy	254	No
Medical Informatics	251	Yes	Yes
Health Promotion	247	No
Health Care System	247	No
Medical Technology	244	Yes	No
United States	242	No
Exercise	239	No
Education	230	No
Behavior Change	223	No
Information Processing	217	No
Feasibility Study	216	No
Randomized Controlled Trial (topic)	214	No
Cross-Sectional Studies	201	No
Text Messaging	195	No
Electronic Health Records	195	Yes	Yes
Health Service	193	No
Health Care Quality	188	No
Health Care Access	186	No
Personalized Medicine	185	No
Health Care Policy	181	No
Privacy	180	No
Pilot Study	180	No
Diabetes Mellitus	180	No
Chronic Disease	179	No
Practice Guideline	178	No
Clinical Outcome	175	No
Interpersonal Communication	173	No
Health	171	No
Risk Factor	170	No
Health Behavior	169	No
Cohort Analysis	166	No
Organization And Management	164	No
Decision Making	164	No
Treatment Outcome	163	No
Motivation	163	No
Health Personnel	163	No
Anxiety	163	No
Health Education	158	No
Prospective Study	156	No
Physician	153	No
Patient Satisfaction	153	No
Interview	153	No
Health Care Cost	151	No
Risk Assessment	148	No
Algorithm	148	No
Semi Structured Interview	145	No
Patient Compliance	144	No
Obesity	141	No
Telemonitoring	139	No
Communication	139	No
Clinical Practice	138	No
Information Technology	137	No
Primary Health Care	134	No
Medline	133	No
Germany	133	No
Devices	132	No
Cardiovascular Disease	132	No
Big Data	132	No
Australia	132	No
Hypertension	131	No
Clinical Effectiveness	130	No
Self-management	129	No
Medical Research	129	No
Caregiver	129	No
Health Survey	128	No
Teleconsultation	127	Yes	Yes
Biomedical Technology	127	Yes	No
Patient Education	126	No
Software	125	No
Non Insulin Dependent Diabetes Mellitus	125	No
Methodology	125	No
Cognitive Behavioral Therapy	124	No
Clinical Trial	124	No
Attitude To Health	124	No
Pregnancy	123	No
Web-based Intervention	122	Yes	Yes
Social Support	122	No
Patient Monitoring	122	No
Medication Compliance	122	No
Diabetes	122	No
Usability	119	No
Wearable Electronic Devices	117	No
Thematic Analysis	117	No
Health Services	117	No
Meta Analysis	116	No
Medical Education	115	No
Health Care Planning	114	No
Self-Management	111	No
Digital Health Intervention	111	Yes	No
Cost Effectiveness Analysis	111	No
Reproducibility	110	No
Primary Medical Care	110	No
United Kingdom	109	No
Self Report	109	No
Patient Safety	108	No
E-health	108	Yes	Yes
Health Insurance	107	No
Electronic Device	107	No

## Sheet: Ehealth
TITLE-ABS-KEY ( "ehealth" ) AND (EXCLUDE (PUBYEAR, 2023)) AND ( LIMIT-TO ( DOCTYPE , "ar" ) OR LIMIT-TO ( DOCTYPE , "re" ) ) AND ( LIMIT-TO ( PUBSTAGE , "final" ) )
Key	Nb	Relevant	Common with Digital Health
Human	51256	No
EHealth	4508	Yes	Yes
Humans	4407	No
Telemedicine	3003	Yes	Yes
Article	2926	No
Female	2681	No
Male	2451	No
Telehealth	2416	Yes	Yes
Adult	2379	No
Internet	1518	No
Procedures	1404	No
Controlled Study	1399	No
Middle Aged	1182	No
Aged	1066	No
Questionnaire	998	No
Major Clinical Study	972	No
Ehealth	962	Yes	Yes
MHealth	954	Yes	Yes
Review	865	No
Randomized Controlled Trial	767	No
Surveys And Questionnaires	652	No
Adolescent	648	No
Psychology	647	No
Mobile Application	620	No
Young Adult	585	No
Health Care Delivery	582	No
Priority Journal	580	No
Quality Of Life	573	No
Systematic Review	549	No
Self Care	545	No
Electronic Health Record	544	Yes	Yes
Health Care Personnel	491	No
Health Literacy	489	No
Mobile Phone	487	No
COVID-19	473	No
Health Care	465	No
Follow Up	462	No
Medical Computing	458	Yes	No
Digital Health	456	Yes	Yes
Medical Informatics	455	Yes	Yes
Mobile Applications	451	No
Electronic Health Records	443	Yes	Yes
Mental Health	440	No
Qualitative Research	431	No
Organization And Management	430	No
Outcome Assessment	426	No
Cross-sectional Study	423	No
Physical Activity	417	No
Medical Information	409	No
E-health	393	Yes	Yes
Child	390	No
Patient Care	385	No
Depression	374	No
Health Promotion	373	No
Methodology	370	No
Cross-Sectional Studies	361	No
Human Experiment	349	No
United States	347	No
Exercise	346	No
Clinical Article	346	No
Health Behavior	344	No
Pandemic	339	No
Technology	332	No
Delivery Of Health Care	323	No
Randomized Controlled Trial (topic)	317	No
Patient Satisfaction	316	No
Public Health	309	No
Feasibility Study	308	No
Information Processing	299	No
Chronic Disease	298	No
Treatment Outcome	288	No
Social Media	285	No
Mobile Health	284	Yes	Yes
Education	280	No
Health	276	No
Patient Education	275	No
Interpersonal Communication	273	No
Health Care Quality	268	No
Smartphone	267	No
Electronic Medical Record	264	Yes	No
Self-management	262	No
Pilot Study	262	No
Pandemics	259	No
Information Technology	257	No
Very Elderly	253	No
Anxiety	253	No
Aged, 80 And Over	249	No
Interview	248	No
Medical Record	246	No
Primary Health Care	242	No
Attitude To Health	241	No
Health Education	239	No
Behavior Change	238	No
Social Support	234	No
Ehealth Literacy	232	Yes	No
Health Service	229	No
Communication	223	No
EHealth Literacy	222	Yes	No
Patient Compliance	221	No
Motivation	217	No
Decision Making	217	No
Privacy	216	No
Clinical Effectiveness	215	No
Records Management	214	No
Coronavirus Disease 2019	214	No
Health Care System	213	No
Multicenter Study	212	No
Self Concept	211	No
Caregiver	211	No
Web-based Intervention	210	Yes	Yes
Practice Guideline	208	No
Clinical Trial	207	No
Epidemiology	205	No
Health Personnel	204	No
SARS-CoV-2	199	No
Diagnosis	196	No
Utilization	194	No
Standards	192	No
Text Messaging	190	No
Statistics And Numerical Data	190	No
Patient Attitude	189	No
Meta Analysis	188	No
Artificial Intelligence	188	No
Pilot Projects	185	No
Internet Of Things	185	No
Patient Participation	184	No
Obesity	183	No
Software	182	No
Neoplasms	182	No
Medical Information System	182	Yes	No
Diabetes Mellitus	182	No
Physician	180	No
Cognitive Behavioral Therapy	180	No
Prospective Study	178	No
Comparative Study	177	No
Lifestyle	176	No
Reproducibility	175	No
Health Care Planning	174	No
Australia	174	No
Online System	173	No
Hospitals	172	No
Health Care Access	170	No
Self-Management	169	No
Health Services	168	No
Health Care Policy	168	No
Semi Structured Interview	167	No
Netherlands	167	No
Feasibility Studies	167	No
Reproducibility Of Results	166	No
Randomized Controlled Trials As Topic	165	No
Teleconsultation	164	Yes	Yes
Health Care Cost	164	No
Primary Medical Care	159	No
Surveys	157	No
Medline	157	No
Clinical Practice	157	No
Self Report	154	No
Risk Factor	154	No
Research Design	154	No
Health Survey	151	No

## Sheet: Keywords
Keyword	Nb of results		Remark
Digital health	3691	KEY ( "digital health" ) AND (EXCLUDE (PUBYEAR, 2023)) AND ( LIMIT-TO ( DOCTYPE , "ar" ) OR LIMIT-TO ( DOCTYPE , "re" ) ) AND ( LIMIT-TO ( PUBSTAGE , "final" ) )
Telemedicine	41564	KEY ( "Telemedicine" ) AND (EXCLUDE (PUBYEAR, 2023)) AND ( LIMIT-TO ( DOCTYPE , "ar" ) OR LIMIT-TO ( DOCTYPE , "re" ) ) AND ( LIMIT-TO ( PUBSTAGE , "final" ) )
Telehealth	13444	KEY ( "Telehealth" ) AND (EXCLUDE (PUBYEAR, 2023)) AND ( LIMIT-TO ( PUBSTAGE , "final" ) ) AND ( LIMIT-TO ( DOCTYPE , "ar" ) OR LIMIT-TO ( DOCTYPE , "re" ) )
ehealth	5940	KEY ( "ehealth" ) AND (EXCLUDE (PUBYEAR, 2023)) AND ( LIMIT-TO ( PUBSTAGE , "final" ) ) AND ( LIMIT-TO ( DOCTYPE , "ar" ) OR LIMIT-TO ( DOCTYPE , "re" ) )	Not case-sensitive (contains ehealth, Ehealth, eHealth, EHealth)
Mhealth	8647	KEY ( "mhealth" ) AND (EXCLUDE (PUBYEAR, 2023)) AND ( LIMIT-TO ( PUBSTAGE , "final" ) ) AND ( LIMIT-TO ( DOCTYPE , "ar" ) OR LIMIT-TO ( DOCTYPE , "re" ) )	Not case-sensitive (contains mhealth, Mhealth, mHealth, MHealth)
Mobile Health			Excluded because of meaning shift. Mobile health was used to refer to a mobile hospital generally inside a vehicle
Electronic Health Record	32874	KEY ( "Electronic Health Record*" ) AND (EXCLUDE (PUBYEAR, 2023)) AND ( LIMIT-TO ( PUBSTAGE , "final" ) ) AND ( LIMIT-TO ( DOCTYPE , "ar" ) OR LIMIT-TO ( DOCTYPE , "re" ) )	Plural is included
Medical informatics	20480	KEY ( "Medical informatics" ) AND (EXCLUDE (PUBYEAR, 2023)) AND ( LIMIT-TO ( PUBSTAGE , "final" ) ) AND ( LIMIT-TO ( DOCTYPE , "ar" ) OR LIMIT-TO ( DOCTYPE , "re" ) )
