# Supplementary material for: Managerial Challenges in Digital Health: Bibliometric and Network Analysis
Source: J Med Internet Res. 2025 Jun 19;27:e57980. doi: 10.2196/57980 (PMC12226779; doi:10.2196/57980)
Supplement: Multimedia Appendix 2 [file jmir_v27i1e57980_app2.xlsx]

## Sheet: Tabelle1
Id	Title	Deg	Mod	PageRank	Authors	Year	Source title	Cited by	DOI	Link	Affiliations	Authors with affiliations	Abstract	Author Keywords	Index Keywords	Funding Details	Publisher	Abbreviated Source Title	EID	Rank Degree	Rank Citation
1	Exploring the role of service quality and knowledge for mobile health services	31	1	0.00335998	Nisha N.; Iqbal M.; Rifat A.; Idrish S.	2016	International Journal of e-Business Research	23	10.4018/IJEBR.2016040104	https://www.scopus.com/inward/record.uri?eid=2-s2.0-84969902349&doi=10.4018%2fIJEBR.2016040104&partnerID=40&md5=e389a1e865a1dc017d8509c55a631a29	Department of Accounting and Finance, North South University, Dhaka, Bangladesh; Department of Marketing and International Business, North South University, Dhaka, Bangladesh	Nisha N., Department of Accounting and Finance, North South University, Dhaka, Bangladesh; Iqbal M., Department of Marketing and International Business, North South University, Dhaka, Bangladesh; Rifat A., Department of Accounting and Finance, North South University, Dhaka, Bangladesh; Idrish S., Department of Marketing and International Business, North South University, Dhaka, Bangladesh	The use of mobile technology-based services has made healthcare delivery more accessible and affordable in recent times. In fact, mobile health services today act as an effective means of providing healthcare knowledge to users directly from providers. However, the cynical behavior of users regarding this medium of healthcare services often encircles around the quality of such services. The aim o…	Bangladesh; Healthcare Knowledge; Information Technology; Mobile Health Services; Service Quality; UTAUT	0	0	IGI Global	Int. J. E-Bus Res.	2-s2.0-84969902349	38	156
2	The changing paradigm of health and mobile phones: An innovation in the health care system	44	1	0.00493944	Nisha N.; Iqbal M.; Rifat A.	2019	Journal of Global Information Management	33	10.4018/JGIM.2019010102	https://www.scopus.com/inward/record.uri?eid=2-s2.0-85054296972&doi=10.4018%2fJGIM.2019010102&partnerID=40&md5=fe552d96dd72640710f0534551e12e4b	North South University, Dhaka, Bangladesh	Nisha N., North South University, Dhaka, Bangladesh; Iqbal M., North South University, Dhaka, Bangladesh; Rifat A., North South University, Dhaka, Bangladesh	This article describes how widespread adoption of mobile technology in healthcare is an innovation that is inevitable today in both developed and emerging markets around the world. Mobile health services (m-Health) act as an effective, accessible and affordable means of providing healthcare knowledge to users directly from providers. Despite such benefits of m-Health services, rapid adoption is n…	Bangladesh; Emerging Economy; Information Technology; Mobile Communications; Mobile Health Services; Service Quality; Urban Population; UTAUT	0	0	IGI Global	J. Global Inf. Manage.	2-s2.0-85054296972	18	108
3	Factors influencing the adoption of mHealth services in a developing country: A patient-centric study	71	1	0.00791252	Alam M.Z.; Hoque M.R.; Hu W.; Barua Z.	2020	International Journal of Information Management	170	10.1016/j.ijinfomgt.2019.04.016	https://www.scopus.com/inward/record.uri?eid=2-s2.0-85066029841&doi=10.1016%2fj.ijinfomgt.2019.04.016&partnerID=40&md5=b78b5e41e524f1788ed7144d9643473b	School of Management, Wuhan University of Technology, 205 Luoshi Road, Wuhan, 430070, P.R., China; Department of Marketing, Bangladesh University of Professionals (BUP), Mirpur Cantonment, Dhaka, Dhaka, 1216, Bangladesh; Department of Management Information Systems, University of Dhaka, Bangladesh; School of Management, Wuhan University of Technology, Wuhan, 430070, Hubei Province, P.R., China; D…	Alam M.Z., School of Management, Wuhan University of Technology, 205 Luoshi Road, Wuhan, 430070, P.R., China, Department of Marketing, Bangladesh University of Professionals (BUP), Mirpur Cantonment, Dhaka, Dhaka, 1216, Bangladesh; Hoque M.R., Department of Management Information Systems, University of Dhaka, Bangladesh; Hu W., School of Management, Wuhan University of Technology, Wuhan, 430070, …	mHealth under the umbrella of eHealth has become an essential tool for providing quality, accessible and equal health care services at an affordable cost. Despite the potential benefits of mHealth, its adoption remains a big challenge in developing countries such as Bangladesh. This study aims to examine the factors affecting the adoption of mHealth services in Bangladesh by using the extended Un…	Bangladesh; Developing countries; Generation Y; mHealth; UTAUT model	Developing countries; Least squares approximations; Reliability theory; Bangladesh; Behavioral intention; Facilitating conditions; Generation Y; Partial least-squares method; Structural equation modeling; The unified theory of acceptance and use of technology(UTAUT); Utaut models; mHealth	0	Elsevier Ltd	Int J Inf Manage	2-s2.0-85066029841	3	19
4	Adoption intention and usage behavior of mHealth services in Bangladesh and China: A cross-country analysis	54	1	0.00632556	Alam M.Z.; Hu W.; Hoque M.R.; Kaium M.A.	2020	International Journal of Pharmaceutical and Healthcare Marketing	31	10.1108/IJPHM-03-2019-0023	https://www.scopus.com/inward/record.uri?eid=2-s2.0-85077685983&doi=10.1108%2fIJPHM-03-2019-0023&partnerID=40&md5=adf9aab55f554c710acb00696a0b8f52	School of Management, Wuhan University of Technology, Wuhan, China; Department of Management Information System, University of Dhaka, Dhaka, Bangladesh; Department of Business Administration and School of Management, Huazhong University of Science and Technology, Wuhan, China	Alam M.Z., School of Management, Wuhan University of Technology, Wuhan, China; Hu W., School of Management, Wuhan University of Technology, Wuhan, China; Hoque M.R., Department of Management Information System, University of Dhaka, Dhaka, Bangladesh; Kaium M.A., Department of Business Administration and School of Management, Huazhong University of Science and Technology, Wuhan, China	Purpose: The purpose of this paper was to explore the comparative influential factors affecting the behavioral intention and actual usage of mHealth services in two distinct national environments, i.e. China and Bangladesh, in relation to the international expansion of mHealth services. Design/methodology/approach: In this study, widely accepted Unified Theory of Acceptance and Use of Technology …	Bangladesh; China; Cross-country; mHealth; UTAUT model	0	0	Emerald Group Holdings Ltd.	Int. J. Pharm. Healthc. Mark.	2-s2.0-85077685983	9	116
5	Creating patient e-knowledge for patients through telemedicine technologies	26	3	0.00320345	Cegarra-Navarro J.-G.; Sánchez A.L.G.; Cegarra J.L.M.	2012	Knowledge Management Research and Practice	14	10.1057/kmrp.2011.47	https://www.scopus.com/inward/record.uri?eid=2-s2.0-84861364679&doi=10.1057%2fkmrp.2011.47&partnerID=40&md5=b7f576f1d424615fe1376c15e3254aac	Universidad Politécnica de Cartagena, Facultad de Ciencias de la Empresa, Departamento de Economía de la Empresa, 30201 Cartagena (Murcia), C/ Real, ndeg; 3, Spain	Cegarra-Navarro J.-G., Universidad Politécnica de Cartagena, Facultad de Ciencias de la Empresa, Departamento de Economía de la Empresa, 30201 Cartagena (Murcia), C/ Real, ndeg; 3, Spain; Sánchez A.L.G., Universidad Politécnica de Cartagena, Facultad de Ciencias de la Empresa, Departamento de Economía de la Empresa, 30201 Cartagena (Murcia), C/ Real, ndeg; 3, Spain; Cegarra J.L.M., Universidad Po…	The deployment of telemedicine technologies has given home care units the means to generate ongoing improvements in accuracy and timeliness in order to meet dynamic patient demands and sustain their competitive edges. This study examines crucial links between telemedicine technologies and the existence and enhancement of patient electronic knowledge (e-knowledge) through an empirical investigatio…	organisational learning; patient electronic knowledge; telemedicine technologies	0	Ministerio de Educación, Cultura y Deporte, MECD, (ECO2011-28641-C02-02)	0	Knowl. Manage. Res. Pract.	2-s2.0-84861364679	59	224
6	Overcoming counter-knowledge through telemedicine communication technologies	25	3	0.00342003	Cegarra-Sanchez J.; Cegarra-Navarro J.-G.; Wensley A.; Diaz Manzano J.	2017	Journal of Health Organization and Management	6	10.1108/JHOM-06-2017-0148	https://www.scopus.com/inward/record.uri?eid=2-s2.0-85035779053&doi=10.1108%2fJHOM-06-2017-0148&partnerID=40&md5=cd2b00d18f873f7d275469e2aad192a6	University of Murcia, Murcia, Spain; Department of Business Economics, Polytechnic University of Cartagena, Cartagena, Spain; The University of Toronto, Mississauga, Canada; Department of Ophthalmology, Optometry, Otorhinolaryngology and Pathological Anatomy, University of Murcia, Murcia, Spain	Cegarra-Sanchez J., University of Murcia, Murcia, Spain; Cegarra-Navarro J.-G., Department of Business Economics, Polytechnic University of Cartagena, Cartagena, Spain; Wensley A., The University of Toronto, Mississauga, Canada; Diaz Manzano J., Department of Ophthalmology, Optometry, Otorhinolaryngology and Pathological Anatomy, University of Murcia, Murcia, Spain	Purpose: Knowledge acquired from sources of unverified information such as gossip, partial truths or lies, in this paper it is termed as “counter-knowledge.” The purpose of this paper is to explore this topic through an exploration of the links between a Hospital-in-the-Home Units (HHUs) learning process (LP), counter-knowledge, and the utilization of communication technologies. The following two…	Communication technologies; Counter-knowledge; Homecare services; Organizational learning	Communication; Health Knowledge, Attitudes, Practice; Home Care Services; Humans; Medical Informatics; Telemedicine; attitude to health; home care; human; interpersonal communication; medical informatics; organization and management; procedures; telemedicine	0	Emerald Publishing	J. Health Organ. Manage.	2-s2.0-85035779053	66	321
7	Moderating effect of gender on adoption of digital health consultation: a patient perspective study	13	1	0.00164167	Dash A.; Sahoo A.K.	2021	International Journal of Pharmaceutical and Healthcare Marketing	3	10.1108/IJPHM-01-2021-0012	https://www.scopus.com/inward/record.uri?eid=2-s2.0-85114520784&doi=10.1108%2fIJPHM-01-2021-0012&partnerID=40&md5=6603241bb8ee1c5faab0b3b8d337751f	Department of Marketing, Jaipuria Institute of Management Indore, Indore, India; Birla School of Management, Birla Global University, Bhubaneswar, India	Dash A., Department of Marketing, Jaipuria Institute of Management Indore, Indore, India; Sahoo A.K., Birla School of Management, Birla Global University, Bhubaneswar, India	Purpose: The purpose of this paper is to understand the factors influencing the adoption decision of patients towards digital consultation in India with gender as a moderating variable. This study is based on the unified theory of acceptance and use of technology (UTAUT2) framework for examining the factors influencing adoption decisions for digital consultation and to what extent this leads to c…	COVID-19; Digital health consultation; Technology adoption; UTAUT2	0	0	Emerald Group Holdings Ltd.	Int. J. Pharm. Healthc. Mark.	2-s2.0-85114520784	152	383
8	Exploring patient's intention towards e-health consultation using an extended UTAUT model	21	1	0.00242652	Dash A.; Sahoo A.K.	2022	Journal of Enabling Technologies	5	10.1108/JET-08-2021-0042	https://www.scopus.com/inward/record.uri?eid=2-s2.0-85126773615&doi=10.1108%2fJET-08-2021-0042&partnerID=40&md5=fc0ee50acf2eca69c602c477007220af	Jaipuria Institute of Management Indore, Indore, India; Birla Global University, Bhubaneswar, India	Dash A., Jaipuria Institute of Management Indore, Indore, India; Sahoo A.K., Birla Global University, Bhubaneswar, India	Purpose: This research explores the factors that influence patients' willingness to seek digital health advice in developing countries like India by extending the unified theory of acceptance and use of technology (UTAUT) with perceived risk (PR) and trust. Design/methodology/approach: Structural equation modeling (SEM) was used to test the hypotheses proposed for this study. The primary data for…	Behavioral intention; e-health consultation; Perceived risk; Trust; UTAUT	adult; article; consultation; developing country; economic aspect; expectancy; female; human; human tissue; India; major clinical study; male; structural equation modeling; telehealth; trust	0	Emerald Publishing	Journal of Enabling Technologies	2-s2.0-85126773615	85	342
9	Growth management of eHealth service start-ups	8	3	0.00152366	Saarela M.; Simunaniemi A.-M.; Muhos M.; Leviäkangas P.	2018	Journal of Advances in Management Research	3	10.1108/JAMR-06-2017-0073	https://www.scopus.com/inward/record.uri?eid=2-s2.0-85055895381&doi=10.1108%2fJAMR-06-2017-0073&partnerID=40&md5=67243039b9cc7f3d12a654c3e80d9b83	Kerttu Saalasti Institute, University of Oulu, Oulu, Finland; VTT, Oulu, Finland	Saarela M., Kerttu Saalasti Institute, University of Oulu, Oulu, Finland; Simunaniemi A.-M., Kerttu Saalasti Institute, University of Oulu, Oulu, Finland; Muhos M., Kerttu Saalasti Institute, University of Oulu, Oulu, Finland; Leviäkangas P., VTT, Oulu, Finland	Purpose: The purpose of this paper is to focus on the early development of eHealth service start-ups. To elaborate the research problem, the study addresses the following research questions: How do managerial experiences in eHealth service start-ups relate to the central findings of the recent empirically based stages-of-growth literature? What context-specific viewpoints should be considered whe…	eHealth; Growth; Management; Start-up	0	0	Emerald Group Publishing Ltd.	J. Adv. Manag. Res.	2-s2.0-85055895381	206	386
10	Management priorities of digital health service start-ups in California	5	3	0.00127304	Muhos M.; Saarela M.; Foit D., Jr.; Rasochova L.	2019	International Entrepreneurship and Management Journal	14	10.1007/s11365-018-0546-z	https://www.scopus.com/inward/record.uri?eid=2-s2.0-85055862915&doi=10.1007%2fs11365-018-0546-z&partnerID=40&md5=eb7a1eedbe28737f0642e8f76ad2bd64	Kerttu Saalasti Institute, Micro-Entrepreneurship Research Group, University of Oulu, Pajatie 5, Nivala, FI-85500, Finland; Rady School of Management, University of California, San Diego, CA, United States	Muhos M., Kerttu Saalasti Institute, Micro-Entrepreneurship Research Group, University of Oulu, Pajatie 5, Nivala, FI-85500, Finland; Saarela M., Kerttu Saalasti Institute, Micro-Entrepreneurship Research Group, University of Oulu, Pajatie 5, Nivala, FI-85500, Finland; Foit D., Jr., Rady School of Management, University of California, San Diego, CA, United States; Rasochova L., Rady School of Man…	Digitalisation has revolutionised health service delivery, which has provided global business opportunities for start-ups that specialise in digital innovations. Such start-ups challenge the traditional healthcare service industry by introducing radical and sustainable innovations in the agile product development cycle and the creative acquisition of resources within their networks. Starting up i…	Digital health service start-up; Growth management; Growth strategies; Network management	0	University of Oulu including Oulu University Hospital	Springer New York LLC	Int. Entrep. Manage. J.	2-s2.0-85055862915	244	228
11	Do mobile health (mHealth) services ensure the quality of health life? An integrated approach from a developing country context	78	1	0.00855543	Alam M.Z.; Alam M.M.D.; Uddin M.A.; Mohd Noor N.A.	2022	Journal of Marketing Communications	17	10.1080/13527266.2020.1848900	https://www.scopus.com/inward/record.uri?eid=2-s2.0-85097131553&doi=10.1080%2f13527266.2020.1848900&partnerID=40&md5=9159287f26ee64c8e599c7f139984385	Department of Marketing, Bangladesh University of Professionals, Dhaka, Bangladesh; School of Business & Economics, United International University, Dhaka, Bangladesh; Faculty of Business, Bangladesh University of Business and Technology, Dhaka, Bangladesh; Othman Yeop Abdullah Graduate School of Business, Universiti Utara Malaysia, Kedah, Malaysia	Alam M.Z., Department of Marketing, Bangladesh University of Professionals, Dhaka, Bangladesh; Alam M.M.D., School of Business & Economics, United International University, Dhaka, Bangladesh; Uddin M.A., Faculty of Business, Bangladesh University of Business and Technology, Dhaka, Bangladesh; Mohd Noor N.A., Othman Yeop Abdullah Graduate School of Business, Universiti Utara Malaysia, Kedah, Malay…	Though the acceptance behavior of health technology has been investigated by several studies from different theoretical perspectives, a unified understanding is still lacking in the literature particularly addressing the Generation Y (Gen Y). Thus, the current study aims to explore the factors affecting the adoption of mHealth services among Gen Yers and how does mHealth adoption influence their …	Gen Y; IS success model; mHealth; quality of health life; UTAUT2	0	0	Routledge	J. Mark. Commun.	2-s2.0-85097131553	1	195
14	Environmental factors and health information technology management strategy	9	3	0.00179608	Menachemi N.; Shin D.Y.; Ford E.W.; Yu F.	2011	Health Care Management Review	31	10.1097/HMR.0b013e3182048e7e	https://www.scopus.com/inward/record.uri?eid=2-s2.0-79958843085&doi=10.1097%2fHMR.0b013e3182048e7e&partnerID=40&md5=0b6306bef3973f7cbec530703120a01e	Department of Health Care Organization and Policy, School of Public Health, University of Alabama, Birmingham, United States; School of Health Department, University of Alabama, Birmingham, United States; Forsyth Medical Center, Department of Business, University of North Carolina, Greensboro, United States; Department of Pediatrics, School of Medicine, University of Alabama, Birmingham, United S…	Menachemi N., Department of Health Care Organization and Policy, School of Public Health, University of Alabama, Birmingham, United States; Shin D.Y., School of Health Department, University of Alabama, Birmingham, United States; Ford E.W., Forsyth Medical Center, Department of Business, University of North Carolina, Greensboro, United States; Yu F., Department of Pediatrics, School of Medicine, …	BACKGROUND: Previous studies have provided theoretical and empirical evidence that environmental forces influence hospital strategy. PURPOSES: Rooted in resource dependence theory and the information uncertainty perspective, this study examined the relationship between environmental market characteristics and hospitals' selection of a health information technology (HIT) management strategy. METHO…	complexity; dynamism; environmental factors; health information technology; hospital strategy; munificence	American Hospital Association; Benchmarking; Commerce; Cross-Sectional Studies; Health Care Sector; Health Services Needs and Demand; Hospital Administration; Hospital Information Systems; Medical Informatics; Multivariate Analysis; Organizational Innovation; Physicians; Population Surveillance; United States; article; commercial phenomena; cross-sectional study; economics; health care cost; heal…	0	0	Health Care Manage. Rev.	2-s2.0-79958843085	187	118
15	Market factors and electronic medical record adoption in medical practices	7	3	0.00138118	Menachemi N.; Mazurenko O.; Kazley A.S.; Diana M.L.; Ford E.W.	2012	Health Care Management Review	22	10.1097/HMR.0b013e3182352562	https://www.scopus.com/inward/record.uri?eid=2-s2.0-82555187823&doi=10.1097%2fHMR.0b013e3182352562&partnerID=40&md5=7df97bae10d0e0eb9015b320db9341b4	Health Care Organization and Policy, School of Public Health, University of Alabama, Birmingham, United States; Department of Health Services Administration, School of Health Professions, University of Alabama, Birmingham, United States; Department of Health Professions, Medical University of South Carolina, Charleston, United States; Department of Health Systems Management, Tulane University, Ne…	Menachemi N., Health Care Organization and Policy, School of Public Health, University of Alabama, Birmingham, United States; Mazurenko O., Department of Health Services Administration, School of Health Professions, University of Alabama, Birmingham, United States; Kazley A.S., Department of Health Professions, Medical University of South Carolina, Charleston, United States; Diana M.L., Departmen…	BACKGROUND: Previous studies identified individual or practice factors that influence practice-based physicians' electronic medical record (EMR) adoption. Less is known about the market factors that influence physicians' EMR adoption. PURPOSE: The aim of this study was to explore the relationship between environmental market characteristics and physicians' EMR adoption. METHODS: The Health Tracki…	EHR; EMR; market factors; physician practices	Data Collection; Diffusion of Innovation; Electronic Health Records; Female; Humans; Logistic Models; Male; Odds Ratio; Practice Management, Medical; United States; article; economics; electronic medical record; female; human; information processing; male; management; mass communication; risk; statistical model; United States; utilization review	0	0	Health Care Manage. Rev.	2-s2.0-82555187823	213	164
16	Significance of health information technology (Hit) in context to covid-19 pandemic: Potential roles and challenges	4	3	0.00209938	Singh R.P.; Javaid M.; Haleem A.; Vaishya R.; Bahl S.	2020	Journal of Industrial Integration and Management	50	10.1142/S2424862220500232	https://www.scopus.com/inward/record.uri?eid=2-s2.0-85099522512&doi=10.1142%2fS2424862220500232&partnerID=40&md5=db3bfac233b88c5f0e298c99e2f36dc5	Department of Industrial and Production Engineering, Dr B R Ambedkar National Institute, of Technology, Jalandhar, Punjab, India; Department of Mechanical Engineering, Jamia Millia Islamia, New Delhi, India; Department of Orthopaedics, Indraprastha Apollo Hospital, SaritaVihar Mathura Road, New Delhi, 110076, India; Department of Mechanical Engineering, I.K. Gujral Punjab Technical University Hos…	Singh R.P., Department of Industrial and Production Engineering, Dr B R Ambedkar National Institute, of Technology, Jalandhar, Punjab, India; Javaid M., Department of Mechanical Engineering, Jamia Millia Islamia, New Delhi, India; Haleem A., Department of Mechanical Engineering, Jamia Millia Islamia, New Delhi, India; Vaishya R., Department of Orthopaedics, Indraprastha Apollo Hospital, SaritaVih…	Health information technology (HIT) refers to the concept of applying cloud-based services, internet, connected network, etc. in healthcare. It mainly utilizes electronic health records, information, and data related to the patients for providing the treatment and services in a more e®ective and advanced manner. This study attempts to propose roles and applications and identify the impact of the …	Coronavirus; COVID-19; Health information technology; Healthcare; HIT roles; Pandemic	Decision support systems; Medicine; Patient treatment; Connected networks; Electronic health record; Health information technologies (HIT); Healthcare sectors; In contexts; Medical decision supports; Medical facility; Network systems; Data Sharing	0	World Scientific	J. Ind. Integr. Manag.	2-s2.0-85099522512	265	78
17	Telemedicine technologies for confronting covid-19 pandemic: A review	2	3	0.000909972	Bahl S.; Singh R.P.; Javaid M.; Khan I.H.; Vaishya R.; Suman R.	2020	Journal of Industrial Integration and Management	86	10.1142/S2424862220300057	https://www.scopus.com/inward/record.uri?eid=2-s2.0-85093829134&doi=10.1142%2fS2424862220300057&partnerID=40&md5=09716d500794e03f4abfae6e13e66073	Department of Mechanical Engineering I.K. Gujral, Punjab Technical University Hoshiarpur Campus, Hoshiarpur, 146001, Punjab, India; Department of Industrial and Production Engineering, Dr. B. R. Ambedkar, National Institute of Technology Jalandhar, Jalandhar, 144011, Punjab, India; Department of Mechanical Engineering, Jamia Millia Islamia, Jamia Nagar, New Delhi, 110025, India; School of Enginee…	Bahl S., Department of Mechanical Engineering I.K. Gujral, Punjab Technical University Hoshiarpur Campus, Hoshiarpur, 146001, Punjab, India; Singh R.P., Department of Industrial and Production Engineering, Dr. B. R. Ambedkar, National Institute of Technology Jalandhar, Jalandhar, 144011, Punjab, India; Javaid M., Department of Mechanical Engineering, Jamia Millia Islamia, Jamia Nagar, New Delhi, …	Telemedicine (TM) is used to treat patients in a remote location by using telecommunication technology. It exchanges the medical information and data from one location to another through advanced technological innovation. During this COVID-19 pandemic, there is a lockdown in almost all countries. TM is bene¯cial to healthcare to minimize social distance. This review paper briefs about TM and disc…	Applications; COVID-19; Information technology; Remote monitoring; Telemedicine; Telemedicine technologies	Bioinformatics; Telemedicine; Google scholar; Medical information; Remote location; Social distance; Technological innovation; Technological process; Telecommunication technologies; Telemedicine technology; Patient treatment	0	World Scientific	J. Ind. Integr. Manag.	2-s2.0-85093829134	324	38
18	Understanding continuance usage intention of mHealth in a developing country: An empirical investigation	50	1	0.00542884	Kaium M.A.; Bao Y.; Alam M.Z.; Hoque M.R.	2020	International Journal of Pharmaceutical and Healthcare Marketing	52	10.1108/IJPHM-06-2019-0041	https://www.scopus.com/inward/record.uri?eid=2-s2.0-85082191599&doi=10.1108%2fIJPHM-06-2019-0041&partnerID=40&md5=8f754b49f3f152de38981950b3038d9a	School of Management, Huazhong University of Science and Technology, Wuhan, China; Centre for Modern Information Management, Huazhong University of Science and Technology, Wuhan, China; School of Management, Wuhan University of Technology, Wuhan, China; Department of Management Information Systems, Faculty of Business Studies, University of Dhaka, Dhaka, Bangladesh; Centre for Big Data Analytics,…	Kaium M.A., School of Management, Huazhong University of Science and Technology, Wuhan, China; Bao Y., Centre for Modern Information Management, Huazhong University of Science and Technology, Wuhan, China, Centre for Big Data Analytics, Jiangxi University of Engineering, Xinyu, Jiangxi, China; Alam M.Z., School of Management, Wuhan University of Technology, Wuhan, China; Hoque M.R., Department of…	Purpose: This study aims to understand the factors affecting the continuance usage intention (CUI) of mHealth among the rural elderly. Design/methodology/approach: An integrated model was proposed with the constructs derived from multiple models such as the unified theory of acceptance and use of technology, information system success model and expectation confirmation model. Data were collected …	Bangladesh; Continuance usage; Developing countries; mHealth; Rural elderly	0	Key R&D Projects of Jiangxi, (20192BBHL80015, 20194BCJ22015)	Emerald Group Holdings Ltd.	Int. J. Pharm. Healthc. Mark.	2-s2.0-85082191599	12	71
19	Mobile technology identity and self-efficacy: Implications for the adoption of clinically supported mobile health apps	36	1	0.00405854	Balapour A.; Reychav I.; Sabherwal R.; Azuri J.	2019	International Journal of Information Management	117	10.1016/j.ijinfomgt.2019.03.005	https://www.scopus.com/inward/record.uri?eid=2-s2.0-85063221569&doi=10.1016%2fj.ijinfomgt.2019.03.005&partnerID=40&md5=f8de60dc184cf43831c0fc942a7c7485	Department of Information Systems, Sam M. Walton College of Business, University of Arkansas, Fayetteville, 72701, AR, United States; Department of Industrial Engineering & Management, Ariel University, P.O.B 40700, Ariel, Israel; Sackler Faculty of Medicine, Tel Aviv University and Maccabi Healthcare Services, Israel	Balapour A., Department of Information Systems, Sam M. Walton College of Business, University of Arkansas, Fayetteville, 72701, AR, United States; Reychav I., Department of Industrial Engineering & Management, Ariel University, P.O.B 40700, Ariel, Israel; Sabherwal R., Department of Information Systems, Sam M. Walton College of Business, University of Arkansas, Fayetteville, 72701, AR, United Sta…	Despite smartphone applications (apps) being key enablers of telemedicine, telehealth, and self-monitoring, adoption issues persist for mobile healthcare (mHealth) apps. This study diverged from the traditional adoption approach and drew on more innovative theories to predict the intentions of patients for adopting apps supported by clinics. More specifically, technology identity literature was e…	IT identity; mHealth apps; Mobile apps; Mobile technology identity (MTI); Self-efficacy	Medical computing; Smartphones; Healthcare services; IT identity; Mobile apps; Mobile Technology; Perceived self-efficacy; Self efficacy; Self-monitoring; Smart-phone applications; mHealth	0	Elsevier Ltd	Int J Inf Manage	2-s2.0-85063221569	29	30
20	Patients’ perceptions of teleconsultation during COVID-19: A cross-national study	14	2	0.00283662	Baudier P.; Kondrateva G.; Ammi C.; Chang V.; Schiavone F.	2021	Technological Forecasting and Social Change	52	10.1016/j.techfore.2020.120510	https://www.scopus.com/inward/record.uri?eid=2-s2.0-85097802806&doi=10.1016%2fj.techfore.2020.120510&partnerID=40&md5=448969044816ac0b97e6523bb63b6624	EM Normandie Business School, Métis Lab, Paris, France; EDC Paris Business School, OCRE Lab, Paris, France; Institut Mines-Télécom Business School, Evry, France; Artificial Intelligence and Information Systems Research Group, School of Computing, Engineering and Digital Technologies, Teesside University, Middlesbrough, United Kingdom; Parthenope University of Naples, Italy, Department of Manageme…	Baudier P., EM Normandie Business School, Métis Lab, Paris, France; Kondrateva G., EDC Paris Business School, OCRE Lab, Paris, France; Ammi C., Institut Mines-Télécom Business School, Evry, France; Chang V., Artificial Intelligence and Information Systems Research Group, School of Computing, Engineering and Digital Technologies, Teesside University, Middlesbrough, United Kingdom; Schiavone F., Pa…	In recent months, humanity has had to deal with a worldwide pandemic called COVID-19, which has caused the death of hundreds of thousands of people and paralyzed the global economy. Struggling to cure infected patients while continuing to care for patients with other pathologies, health authorities have faced the lack of medical staff and infrastructure. This study aimed to investigate the accept…	Acceptance; COVID-19; Pandemic; Teleconsultation; Telemedicine	Technological forecasting; Cross-national; Global economies; Infected patients; Moderating effect; Perceived risk; Personal traits; Technology acceptance model; Teleconsultation	VC Research, (VCR 0000107)	Elsevier Inc.	Technol. Forecast. Soc. Change	2-s2.0-85097802806	138	73
21	The role of trust in intention to use the IoT in eHealth: Application of the modified UTAUT in a consumer context	19	2	0.00376691	Arfi W.B.; Nasr I.B.; Kondrateva G.; Hikkerova L.	2021	Technological Forecasting and Social Change	100	10.1016/j.techfore.2021.120688	https://www.scopus.com/inward/record.uri?eid=2-s2.0-85101376500&doi=10.1016%2fj.techfore.2021.120688&partnerID=40&md5=bd5dc27cf34cb6c2ca9d2562ba519059	Strategy and Innovation, EDC Paris Business School, Department of Entrepreneurship and Digital Transformation, CRE - Observatory and Research Center on Entrepreneurship, France; Master of Science in, Digital Marketing and Collaborative Strategies, La Rochelle Business School, Excelia Group, France; Marketing, EDC Paris Business School, Department of Digital Marketing, CRE - Observatory and Resear…	Arfi W.B., Strategy and Innovation, EDC Paris Business School, Department of Entrepreneurship and Digital Transformation, CRE - Observatory and Research Center on Entrepreneurship, France; Nasr I.B., Master of Science in, Digital Marketing and Collaborative Strategies, La Rochelle Business School, Excelia Group, France; Kondrateva G., Marketing, EDC Paris Business School, Department of Digital Ma…	The Internet of Things (IoT) has emerged over the last few decades in many fields, and healthcare can significantly benefit from the IoT. This study aims to examine factors influencing patients’ adoption of the IoT for eHealth. To reach this objective, a research framework was developed that applies the United Theory of Acceptance and Use of Technology (UTAUT) model and includes the risk−trust re…	Healthcare; Internet of Things; Risk; Trust; UTAUT	France; eHealth; Intention to use; Internet of thing (IOT); Medical professionals; Research frameworks; Structural equation modeling; Target potential; Trust relationship; accuracy assessment; health care; information and communication technology; Internet; least squares method; medical geography; performance assessment; research work; technology adoption; Internet of things	0	Elsevier Inc.	Technol. Forecast. Soc. Change	2-s2.0-85101376500	92	32
22	The role of industry infrastructure in telehealth innovations: A multi-level analysis of a telestroke program	17	3	0.00306482	Cho S.; Mathiassen L.	2007	European Journal of Information Systems	47	10.1057/palgrave.ejis.3000718	https://www.scopus.com/inward/record.uri?eid=2-s2.0-37249005753&doi=10.1057%2fpalgrave.ejis.3000718&partnerID=40&md5=f45e34a8abacb4f7a3295dc690d79fee	Department of Computer Information Systems, Virginia State University, Petersburg, VA, United States; Center for Process Innovation, J. Mack Robinson College of Business, Georgia State University, Atlanta, GA, United States; Department of Computer Information Systems, Virginia State University, Petersburg, VA 23806, P.O. Box 9038, United States	Cho S., Department of Computer Information Systems, Virginia State University, Petersburg, VA, United States, Department of Computer Information Systems, Virginia State University, Petersburg, VA 23806, P.O. Box 9038, United States; Mathiassen L., Center for Process Innovation, J. Mack Robinson College of Business, Georgia State University, Atlanta, GA, United States	The information-intensive nature of the healthcare industry and the potential of information technology (IT) to reduce costs and improve quality of services have increased the focus on IT-based innovations. Yet, our ability to understand and manage how IT-based innovations unfold in the context of healthcare is still limited. In this paper, we apply Van de Ven's industry infrastructure framework …	Healthcare industry; Industry infrastructure; Multi-level analysis; Telehealth innovations	0	0	Palgrave Macmillan Ltd.	Eur. J. Inf. Syst.	2-s2.0-37249005753	101	81
23	Dialectics of resilience: A multi-level analysis of a telehealth innovation	16	3	0.00297768	Cho S.; Mathiassen L.; Robey D.	2007	Journal of Information Technology	78	10.1057/palgrave.jit.2000088	https://www.scopus.com/inward/record.uri?eid=2-s2.0-33847756001&doi=10.1057%2fpalgrave.jit.2000088&partnerID=40&md5=e0b1afa2f8f63dd6a3cae4f72b547909	Center for Process Innovation, Georgia State University, Atlanta, GA, United States; Department of Computer Information Systems, Georgia State University, Atlanta, GA, United States; Center for Process Innovation, Georgia State University, Atlanta, GA 30303, 35 Broad St NW, United States	Cho S., Center for Process Innovation, Georgia State University, Atlanta, GA, United States, Center for Process Innovation, Georgia State University, Atlanta, GA 30303, 35 Broad St NW, United States; Mathiassen L., Center for Process Innovation, Georgia State University, Atlanta, GA, United States; Robey D., Department of Computer Information Systems, Georgia State University, Atlanta, GA, United…	Resilience is commonly portrayed as a positive capability that allows individuals, groups, and organizations to thrive in dynamic contexts.This paper questions this oversimplified view based on a dialectical analysis of a telehealth innovation within a network of collaborating hospitals. We analyze the major contradictions that characterize the adoption of the innovation. First, we analyze contra…	Dialectics; Resilience; Telehealth innovation	0	0	0	J. Inf. Technol.	2-s2.0-33847756001	114	42
24	Adoption of mobile fitness and dietary apps in India: An empirical study	72	1	0.00812518	Sampat B.; Prabhakar B.; Yajnik N.; Sharma A.	2020	International Journal of Business Information Systems	4	10.1504/IJBIS.2020.111641	https://www.scopus.com/inward/record.uri?eid=2-s2.0-85097679387&doi=10.1504%2fIJBIS.2020.111641&partnerID=40&md5=43700297d4edac13bea32eb881430049	NMIMS Global Access School for Continuing Education (NGA-SCE), NMIMS University, V. L. Mehta Road, Navyug Society, Navpada, JVPD Scheme, Vile Parle West, Mumbai, Maharashtra, 400056, India; Shobhaben Pratapbhai Patel School of Pharmacy and Technology Management (SPP-SPTM), NMIMS University, V. L. Mehta Road, Navyug Society, Navpada, JVPD Scheme, Vile Parle West, Mumbai, Maharashtra, 400056, India…	Sampat B., NMIMS Global Access School for Continuing Education (NGA-SCE), NMIMS University, V. L. Mehta Road, Navyug Society, Navpada, JVPD Scheme, Vile Parle West, Mumbai, Maharashtra, 400056, India; Prabhakar B., Shobhaben Pratapbhai Patel School of Pharmacy and Technology Management (SPP-SPTM), NMIMS University, V. L. Mehta Road, Navyug Society, Navpada, JVPD Scheme, Vile Parle West, Mumbai, M…	The use of mobile health (m-health) applications (apps) to provide healthcare services is on the rise in developing countries. However, their adoption in India is in its infancy. There is a rise in non-communicable diseases in India due to urbanisation, sedentary lifestyles and changing diets. Mobile fitness and dietary (MF&D) apps provide various features that can help promote healthy living. Th…	Developing countries; Dietary apps; Fitness apps; India; M-health; Mobile health; Perceived behavioural control; Social influence; TAM; Technology acceptance model; Trust	0	0	Inderscience Publishers	Int. J. Bus. Inf. Syst.	2-s2.0-85097679387	2	359
25	The future of Telemedicine Cabin? The case of the French students’ acceptability	49	1	0.00514982	Baudier P.; Kondrateva G.; Ammi C.	2020	Futures	22	10.1016/j.futures.2020.102595	https://www.scopus.com/inward/record.uri?eid=2-s2.0-85087001155&doi=10.1016%2fj.futures.2020.102595&partnerID=40&md5=8b23ea08fff02bfd44c8fe742be350ea	EM Normandie Business School, Métis Lab, 64 rue Ranelagh, Paris, 75016, France; EDC, Paris Business School, France; Institut Mines-Télécom Business School (IMT-BS), France	Baudier P., EM Normandie Business School, Métis Lab, 64 rue Ranelagh, Paris, 75016, France; Kondrateva G., EDC, Paris Business School, France; Ammi C., Institut Mines-Télécom Business School (IMT-BS), France	Telemedicine could solve the problem of the lack of infrastructure and insufficient number of qualified healthcare staff in many countries/regions. The aim of this research is to investigate the futures of such solution by having a better understanding of the acceptance of the Telemedicine Cabin by high-educated Millennials. To reach this goal, a survey was built using specific dimensions to meas…	Digital natives; E-health; Smart health; Telemedicine Cabin; UTAUT	France; future prospect; health services; medicine; perception; student; survey; telecommunication	0	Elsevier Ltd	Futures	2-s2.0-85087001155	13	159
26	eHealth literacy demands and cognitive processes underlying barriers in consumer health information seeking	9	1	0.00141274	Chan C.V.; Mirkovic J.; Furniss S.; Kaufman D.R.	2015	Knowledge Management and E-Learning	8	0	https://www.scopus.com/inward/record.uri?eid=2-s2.0-85000774334&partnerID=40&md5=68382fcb954b507cb793cf62f917246b	Department of Biomedical Informatics, Columbia University, New York, NY, United States; Center for Shared Decision Making and Collaborative Care Research, Division of Medicine, Oslo University Hospital, Oslo, Norway; Department of Biomedical Informatics, Arizona State University, Tempe, AZ, United States	Chan C.V., Department of Biomedical Informatics, Columbia University, New York, NY, United States; Mirkovic J., Center for Shared Decision Making and Collaborative Care Research, Division of Medicine, Oslo University Hospital, Oslo, Norway; Furniss S., Department of Biomedical Informatics, Arizona State University, Tempe, AZ, United States; Kaufman D.R., Department of Biomedical Informatics, Ariz…	Background: Consumer eHealth tools play an increasingly important role in engaging patients as participants in managing their health and seeking health information. However, there is a documented gap between the skill and knowledge demands of eHealth systems and user competencies to benefit from these tools. Objective: This research aims to reveal the knowledge- and skillrelated barriers to effec…	Cognition; Consumer health; eHealth; Information seeking; Task analysis	0	0	Hong Kong Bao Long Accounting And Secretarial Limited	Knowl. Manage. E-Learn.	2-s2.0-85000774334	191	290
27	How is eHealth literacy measured and what do the measurements tell us? A systematic review	11	1	0.00162069	Karnoe A.; Kayser L.	2015	Knowledge Management and E-Learning	69	0	https://www.scopus.com/inward/record.uri?eid=2-s2.0-85000623671&partnerID=40&md5=407e27ea00eebc217011538586644088	Department of Public Health, University of Copenhagen, Copenhagen, Denmark	Karnoe A., Department of Public Health, University of Copenhagen, Copenhagen, Denmark; Kayser L., Department of Public Health, University of Copenhagen, Copenhagen, Denmark	The increasing use of digital services and technologies in health care calls for effective tools to evaluate the users' eHealth literacy in order to better understand the users' interaction with health technologies. We here present a systematic review of existing tools to measure eHealth literacy and for what these tools have been used to investigate. We identified eight tools, of which three of …	Digital services; eHealth; Literacy; Measurements; Technology	0	0	Hong Kong Bao Long Accounting And Secretarial Limited	Knowl. Manage. E-Learn.	2-s2.0-85000623671	165	51
28	Identification of critical quality dimensions for continuance intention in mHealth services: Case study of onecare service	25	1	0.00301486	Kim K.-H.; Kim K.-J.; Lee D.-H.; Kim M.-G.	2019	International Journal of Information Management	85	10.1016/j.ijinfomgt.2018.12.008	https://www.scopus.com/inward/record.uri?eid=2-s2.0-85059170121&doi=10.1016%2fj.ijinfomgt.2018.12.008&partnerID=40&md5=e8aa595ac45be912c346c99fad3a40bb	Department of Industrial and Management Engineering, Pohang University of Science and Technology, 77 Cheongam-Ro, Nam-Gu, Pohang, 37673, Gyeongbuk, South Korea; Onesoftdigm, 77 Cheongam-Ro, Nam-Gu, Pohang, 37673, Gyeongbuk, South Korea	Kim K.-H., Department of Industrial and Management Engineering, Pohang University of Science and Technology, 77 Cheongam-Ro, Nam-Gu, Pohang, 37673, Gyeongbuk, South Korea; Kim K.-J., Department of Industrial and Management Engineering, Pohang University of Science and Technology, 77 Cheongam-Ro, Nam-Gu, Pohang, 37673, Gyeongbuk, South Korea; Lee D.-H., Onesoftdigm, 77 Cheongam-Ro, Nam-Gu, Pohang,…	Mobile health (mHealth) services support the continuous health-related monitoring, feedback, and behavior modification of individuals and populations through the use of personal mobile communication devices. Poor service quality is a major reason why many users have discontinued using mHealth services. However, only a few studies have identified the critical quality components for continuance int…	Continuance intention; mHealth; Mobile health service; Quality dimensions; Service quality	Mobile telecommunication systems; Quality of service; Students; Behavior modifications; Continuance intentions; Health services; Management strategies; Mobile communication devices; Mobile Health (M-Health); Quality dimension; Service Quality; mHealth	National IT Industry Promotion Agency, NIPA, (S0407-14-1054); National Research Foundation of Korea, NRF, (NRF-2014R1A2A2A03003387)	Elsevier Ltd	Int J Inf Manage	2-s2.0-85059170121	63	39
29	The privacy-personalization paradox in mHealth services acceptance of different age groups	18	2	0.00384482	Guo X.; Zhang X.; Sun Y.	2016	Electronic Commerce Research and Applications	177	10.1016/j.elerap.2015.11.001	https://www.scopus.com/inward/record.uri?eid=2-s2.0-84949965682&doi=10.1016%2fj.elerap.2015.11.001&partnerID=40&md5=fa4c43afabe345746f0540d9bc9a427d	School of Management, Harbin Institute of Technology, Harbin, 92 West Dazhi Street, Nan Gang District, Harbin, 15001, China; Faculty of Business, Hong Kong Polytechnic University, Hung Horn, Kowloon, Hong Kong; School of Information Management, Wuhan University, Luo-jia-shan, Wuhan, 430072, China	Guo X., School of Management, Harbin Institute of Technology, Harbin, 92 West Dazhi Street, Nan Gang District, Harbin, 15001, China; Zhang X., School of Management, Harbin Institute of Technology, Harbin, 92 West Dazhi Street, Nan Gang District, Harbin, 15001, China, Faculty of Business, Hong Kong Polytechnic University, Hung Horn, Kowloon, Hong Kong; Sun Y., School of Information Management, Wuh…	Mobile health (mHealth) services have gained increasing attention in recent years; however, few studies have focused on the manner in which customers' attributes affect acceptance behavior, for instance, personal privacy concerns and personalization concerns; with even fewer studies on the effects on different age groups. To fill this research gap, our research has developed an attribute-percepti…	Adoption intention; Age differences; mHealth services; Privacy-personalization paradox; Trust	Innovation; Marketing; Adoption intention; Age differences; M-health services; Personalizations; Trust; Health care	National Natural Science Foundation of China, NSFC, (71471048, 71471049, 71490724, 71531007); Harbin Institute of Technology, HIT; Hong Kong Polytechnic University, PolyU	Elsevier	Elect. Commer. Res. Appl.	2-s2.0-84949965682	96	18
30	Exploring mHealth monitoring service acceptance from a service characteristics perspective	14	2	0.00299556	Wang L.; Wu T.; Guo X.; Zhang X.; Li Y.; Wang W.	2018	Electronic Commerce Research and Applications	13	10.1016/j.elerap.2018.06.003	https://www.scopus.com/inward/record.uri?eid=2-s2.0-85049430034&doi=10.1016%2fj.elerap.2018.06.003&partnerID=40&md5=a03bcf04fbb271eb83fcae97b923750c	School of Management, Harbin Institute of Technology, Harbin, China; Business School, Nankai University, Tianjin, China	Wang L., School of Management, Harbin Institute of Technology, Harbin, China; Wu T., School of Management, Harbin Institute of Technology, Harbin, China; Guo X., School of Management, Harbin Institute of Technology, Harbin, China; Zhang X., Business School, Nankai University, Tianjin, China; Li Y., School of Management, Harbin Institute of Technology, Harbin, China; Wang W., School of Management,…	Undoubtedly, the mobile health (mHealth) service has rapidly gained ever-increasing research attention. However, few studies have focused on the impacts of service characteristics on mHealth interactions regarding use intentions and behaviour. To narrow this research gap, our study has developed a theoretical model to investigate the impacts of the factors related to service characteristics and t…	Affective attitude; Cognitive attitude; mHealth; Service competence; Service matching; Service relevance	Computer science; Electronic commerce; Marketing; Affective attitude; Cognitive attitudes; Service competence; Service matching; Service relevance; mHealth	National Natural Science Foundation of China, NSFC, (71401046, 71471048, 71471049, 71490720, 71531007, 71622002)	Elsevier B.V.	Elect. Commer. Res. Appl.	2-s2.0-85049430034	141	236
31	Implementing telemedicine through eListening in hospital-in-the-home units	6	3	0.0010949	Cegarra-Navarro J.-G.; Sánchez-Polo M.T.	2010	International Journal of Information Management	18	10.1016/j.ijinfomgt.2010.04.005	https://www.scopus.com/inward/record.uri?eid=2-s2.0-77957887485&doi=10.1016%2fj.ijinfomgt.2010.04.005&partnerID=40&md5=8489f0c0205383f530f970f720f55d73	Departamento de Economía de la Empresa, Universidad Politécnica de Cartagena, 30201 Cartagena (Murcia), C/Real, n 3, Spain; Hospital Universitario Virgen de la Arrixaca, 30120 El Palmar (Murcia), Carretera Madrid-Cartagena s/n, Spain	Cegarra-Navarro J.-G., Departamento de Economía de la Empresa, Universidad Politécnica de Cartagena, 30201 Cartagena (Murcia), C/Real, n 3, Spain; Sánchez-Polo M.T., Hospital Universitario Virgen de la Arrixaca, 30120 El Palmar (Murcia), Carretera Madrid-Cartagena s/n, Spain	Listening to patients and translating what is heard into an action plan is a mark of a successful hospital-in-the-home unit. This paper recommends eListening as the core element for hospital-in-the-home unit performance and illustrates this suggestion with an empirical study. In order to achieve this, we examine the relative importance and significance of telemedicine technologies and the level o…	eListening; Hospital-in-the-home units; Quality of service	Quality of service; Telemedicine; Action plan; Core elements; eListening; Empirical investigation; Empirical studies; Structural equation modelling; Telemedicine technology; Hospitals	Ministerio de Educación, Cultura y Deporte, MECD, (ECO2008-0641-C02-02)	Elsevier Ltd	Int J Inf Manage	2-s2.0-77957887485	228	192
32	Acceptance and usage of mHealth technologies amid COVID-19 pandemic in a developing country: the UTAUT combined with situational constraint and health consciousness	24	1	0.00282584	Barua Z.; Barua A.	2020	Journal of Enabling Technologies	15	10.1108/JET-08-2020-0030	https://www.scopus.com/inward/record.uri?eid=2-s2.0-85106328265&doi=10.1108%2fJET-08-2020-0030&partnerID=40&md5=9e2cabbba50d3f4bc2fb2488143a4562	University of Chittagong, Chittagong, Bangladesh; Cox’s Bazar International University, Cox’s Bazar, Bangladesh	Barua Z., University of Chittagong, Chittagong, Bangladesh; Barua A., Cox’s Bazar International University, Cox’s Bazar, Bangladesh	Purpose: The COVID-19 pandemic has created a devastating effect on public health. As “social distance” is a highly effective preventive measure of this pandemic, close contact between a patient and physician is strongly discouraged where possible. Consequently, mobile health (mHealth) technology is taking its momentum to fulfil this gap. The purpose of this study is, therefore, to empirically inv…	COVID-19; Health consciousness; mHealth; Pandemic; Situational constraint; UTAUT	0	0	Emerald Group Holdings Ltd.	Journal of Enabling Technologies	2-s2.0-85106328265	70	214
33	Investigating factors influencing the physicians’ adoption of electronic health record (EHR) in healthcare system of Bangladesh: An empirical study	27	1	0.00303988	Hossain A.; Quaresma R.; Rahman H.	2019	International Journal of Information Management	146	10.1016/j.ijinfomgt.2018.09.016	https://www.scopus.com/inward/record.uri?eid=2-s2.0-85054419577&doi=10.1016%2fj.ijinfomgt.2018.09.016&partnerID=40&md5=9441176bdca2e4dee8dc4880f64a0427	University of Evora, Portugal; BGMEA University of Fashion & Technology Dhaka, Bangladesh	Hossain A., University of Evora, Portugal; Quaresma R., University of Evora, Portugal; Rahman H., BGMEA University of Fashion & Technology Dhaka, Bangladesh	Electronic Health Record (EHR) can promote awareness or knowledge about healthcare among patients and healthcare professionals to improve collaboration between different governmental bodies, and enhance healthcare quality. The aim of the study is to identify the critical farctors affecting the physicians’ adoption of EHR in healthcare system of Bangladesh by extending the Unified Theory of Accept…	eHealth; EHR; Physician; UTAUT	eHealth; Hospitals; Least squares approximations; Records management; Surveys; Electronic health record; Health care professionals; Partial least square (PLS); Personal innovativeness; Physician; Structural equation modeling; The unified theory of acceptance and use of technology(UTAUT); UTAUT; Economic and social effects	European Union Programme; Fundação para a Ciência e a Tecnologia, FCT, (UID/ECO/04007/2013); Programa Operacional Temático Factores de Competitividade, POFC, (POCI-01-0145-FEDER-007659)	Elsevier Ltd	Int J Inf Manage	2-s2.0-85054419577	54	23
34	Investigating healthcare professionals' decisions to accept telemedicine technology: An empirical test of competing theories	25	1	0.00311728	Chau P.Y.K.; Hu P.J.-H.	2002	Information and Management	722	10.1016/S0378-7206(01)00098-2	https://www.scopus.com/inward/record.uri?eid=2-s2.0-0036132564&doi=10.1016%2fS0378-7206%2801%2900098-2&partnerID=40&md5=51b3d656de53c542878cc719abfc4171	School of Business, Faculty of Business and Economics, University of Hong Kong, Pokfulam, Hong Kong; Accounting and Information Systems, David Eccles School of Business, University of Utah, Salt Lake City, UT 84112-9306, United States	Chau P.Y.K., School of Business, Faculty of Business and Economics, University of Hong Kong, Pokfulam, Hong Kong; Hu P.J.-H., Accounting and Information Systems, David Eccles School of Business, University of Utah, Salt Lake City, UT 84112-9306, United States	The proliferation of information technology (IT) in supporting highly specialized tasks and services has made it increasingly important to understand the factors essential to technology acceptance by individuals. In a typical professional setting, the essential characteristics of user, technology, and context may differ considerably from those in ordinary business settings. This study examined ph…	IT acceptance and adoption; Professional users; Structural equation models; Technology management; Telemedicine	Decision theory; Health care; Information technology; Technology acceptance model (TAM); Telemedicine	Research Grants Council, University Grants Committee, RGC, UGC, (HKUST/HKU 6195/98H)	0	Inf Manage	2-s2.0-0036132564	60	3
35	Physicians' acceptance of telemedicine technology: An empirical test of competing theories	42	1	0.00472284	Kim J.; DelliFraine J.L.; Dansky K.H.; McCleary K.J.	2010	International Journal of Information Systems and Change Management	14	10.1504/IJISCM.2010.033076	https://www.scopus.com/inward/record.uri?eid=2-s2.0-78651562014&doi=10.1504%2fIJISCM.2010.033076&partnerID=40&md5=1bef4113fb513cc293fcb09b88f03040	Department of Health Policy and Administration, Penn State University, 504A Ford Bldg., University Park, PA 16802, United States; Division of Management Policy, and Community Health, University of Texas School of Public Health, RAS E925, Houston, TX 77030, 1200 Pressler, United States; Department of Health Policy and Administration, Penn State University, 604 Ford Bldg., University Park, PA 16802…	Kim J., Department of Health Policy and Administration, Penn State University, 504A Ford Bldg., University Park, PA 16802, United States; DelliFraine J.L., Division of Management Policy, and Community Health, University of Texas School of Public Health, RAS E925, Houston, TX 77030, 1200 Pressler, United States; Dansky K.H., Department of Health Policy and Administration, Penn State University, 60…	The purpose of this study is to compare two theories of technology adoption, the technology acceptance model and the theory of planned behaviour, to explain and predict physicians' acceptance and use of the telehomecare technology. We administered a two-part survey to 40 physicians using telemedicine. We constructed two structural equation models to examine the association between perceived ease …	SEM; Structural equation modelling; TAM; Technology acceptance model; Telehomecare; Telemedicine; Theory of planned behaviour; TPB	Acceptance tests; Behavioral research; Scanning electron microscopy; Perceived behavioural controls; Perceived ease of use; Structural equation modelling; Structural equation models; Technology acceptance model; Telehomecare; Telemedicine technology; Theory of planned behaviour; Telemedicine	0	Inderscience Publishers	Int. J. Inf. Syst. Change Mange.	2-s2.0-78651562014	22	223
36	Telemedicine acceptance during the COVID-19 pandemic: User satisfaction and strategic healthcare marketing considerations	52	1	0.00580638	Sabbir M.M.; Taufique K.M.R.; Nomi M.	2021	Health Marketing Quarterly	6	10.1080/07359683.2021.1986988	https://www.scopus.com/inward/record.uri?eid=2-s2.0-85117170794&doi=10.1080%2f07359683.2021.1986988&partnerID=40&md5=ed177bc23bfa743b4d27e30fc95e2dbd	Department of Marketing, Faculty of Business Studies, University of Barishal, Barishal, Bangladesh; Oxford Brookes Business School, Oxford Brookes University, Oxford, United Kingdom; Department of Marketing, Faculty of Business, Curtin University, Sarawak, Malaysia; Department of Economics, Faculty of Social Sciences, University of Barishal, Barishal, Bangladesh	Sabbir M.M., Department of Marketing, Faculty of Business Studies, University of Barishal, Barishal, Bangladesh; Taufique K.M.R., Oxford Brookes Business School, Oxford Brookes University, Oxford, United Kingdom, Department of Marketing, Faculty of Business, Curtin University, Sarawak, Malaysia; Nomi M., Department of Economics, Faculty of Social Sciences, University of Barishal, Barishal, Bangla…	A lot remains unexplored regarding the antecedents and outcomes of telemedicine acceptance from health service marketing perspective. This study addresses this gap by integrating the Health Belief Model and the Unified Theory of Acceptance and Use of Technology model in the context of generation Y and Z’s response to the COVID-19 pandemic. Data collected from 293 respondents were analyzed using s…	Health Belief Model; health service marketing; telemedicine; Unified Theory of Acceptance and Use of Technology Model; user satisfaction	COVID-19; Humans; Marketing; Pandemics; Personal Satisfaction; SARS-CoV-2; Telemedicine; human; marketing; pandemic; satisfaction; telemedicine	0	Routledge	Health Mark. Q.	2-s2.0-85117170794	11	320
37	Digital Health Experience: A Regulatory Focus Perspective	63	1	0.00754205	O'Connor G.E.; Myrden S.; Alkire (née Nasr) L.; Lee K.; Köcher S.; Kandampully J.; Williams J.D.	2021	Journal of Interactive Marketing	8	10.1016/j.intmar.2021.07.002	https://www.scopus.com/inward/record.uri?eid=2-s2.0-85116580248&doi=10.1016%2fj.intmar.2021.07.002&partnerID=40&md5=13688e22308fa35285ec6d1e9b348714	Fordham University, Street, Suite 429, New York, 10023, NY, United States; University of Maine, 5723 DP Corbett Hall, Orono, 04469, ME, United States; Texas State University, 601 University Drive, San Marcos, 78666, TX, United States; University of Michigan-Dearborn, 4901 Evergreen Rd, Dearborn, 48128, MI, United States; TU Dortmund University, Otto-Hahn-Straße 6, Dortmund, 44227, Germany; The Oh…	O'Connor G.E., Fordham University, Street, Suite 429, New York, 10023, NY, United States; Myrden S., University of Maine, 5723 DP Corbett Hall, Orono, 04469, ME, United States; Alkire (née Nasr) L., Texas State University, 601 University Drive, San Marcos, 78666, TX, United States; Lee K., University of Michigan-Dearborn, 4901 Evergreen Rd, Dearborn, 48128, MI, United States; Köcher S., TU Dortmu…	Digital technology is an integral part of today's healthcare, yet little is known about how these technologies affect healthcare customers' experience. This study uses regulatory focus theory to understand how consumers' role clarity, perceived usefulness, ease of use (i.e., promotion orientation), security, and trust (i.e., prevention orientation) when using digital health technology affect thei…	Customer experience; Digital health; Healthcare; Regulatory focus theory; Technology	0	0	Elsevier Inc.	J. Interact. Mark.	2-s2.0-85116580248	6	287
38	Investigating acceptance of telemedicine services through an extended technology acceptance model (TAM)	14	2	0.0028242	Kamal S.A.; Shafiq M.; Kakria P.	2020	Technology in Society	308	10.1016/j.techsoc.2019.101212	https://www.scopus.com/inward/record.uri?eid=2-s2.0-85075262569&doi=10.1016%2fj.techsoc.2019.101212&partnerID=40&md5=2898edfc168b0bad35ceabb9b96a258e	Department of Industrial Engineering, University of Engineering and Technology Taxila, Taxila, 47080, Pakistan; Department of Industrial Engineering, Institute of Quality and Technology Management, University of the Punjab, Pakistan; School of Engineering and Technology, Asian Institute of Technology, Thailand	Kamal S.A., Department of Industrial Engineering, University of Engineering and Technology Taxila, Taxila, 47080, Pakistan; Shafiq M., Department of Industrial Engineering, University of Engineering and Technology Taxila, Taxila, 47080, Pakistan, School of Engineering and Technology, Asian Institute of Technology, Thailand; Kakria P., Department of Industrial Engineering, Institute of Quality and…	Background: Developing countries around the globe are striving continuously to provide free access to health care services. Telemedicine services represent a significantly increasing form of an adequate health care delivery mechanism in developing countries. Research objective: This research study was aimed at investigating the factors influencing the acceptance of telemedicine services among the…	Developing countries; PLS; TAM; Technology acceptance; Telemedicine; Usage intention	Pakistan; Developing countries; Economic and social effects; Health care; Least squares approximations; Surveys; Extended technology acceptance models; Facilitating conditions; Partial least square (PLS); Perceived ease of use; Technology acceptance; Technology acceptance model; Theoretical framework; Usage intention; developing world; health services; medicine; policy making; rural society; tech…	0	Elsevier Ltd	Technol. Soc.	2-s2.0-85075262569	134	9
39	An extension of technology acceptance model for mHealth user adoption	21	2	0.00382367	Rajak M.; Shaw K.	2021	Technology in Society	29	10.1016/j.techsoc.2021.101800	https://www.scopus.com/inward/record.uri?eid=2-s2.0-85118513396&doi=10.1016%2fj.techsoc.2021.101800&partnerID=40&md5=f193795220eaf3905bf8fe13b1984851	Department of Management Studies, Indian Institute of Technology (ISM) Dhanbad, 826004, Jharkhand, India	Rajak M., Department of Management Studies, Indian Institute of Technology (ISM) Dhanbad, 826004, Jharkhand, India; Shaw K., Department of Management Studies, Indian Institute of Technology (ISM) Dhanbad, 826004, Jharkhand, India	Providing health care services has become a challenge for the government, especially for emerging economies, which face huge resource problems. mHealth (mobile health) has the potential to reduce health-related problems significantly in the long run. It can be used as a preventive healthcare tool also. Despite the potential, minimal studies exist on the technology adoption of mHealth. There have …	Behavioural intention; mHealth; Mobile health care; Social influence; Structural equation modelling; Technology acceptance model	India; Economic and social effects; Factor analysis; Surveys; Behavioral intention; Emerging economies; Health services; Health-related problems; Healthcare services; Mobile health care; Social influence; Structural equation models; Technology acceptance model; User adoptions; health care; health services; health survey; literature review; numerical model; questionnaire survey; technology adoptio…	0	Elsevier Ltd	Technol. Soc.	2-s2.0-85118513396	82	124
40	Safety issues related to the electronic medical record (EMR): Synthesis of the literature from the last decade, 2000-2009	7	3	0.00173033	Harrington L.; Kennerly D.; Johnson C.	2011	Journal of Healthcare Management	80	10.1097/00115514-201101000-00006	https://www.scopus.com/inward/record.uri?eid=2-s2.0-79953154413&doi=10.1097%2f00115514-201101000-00006&partnerID=40&md5=716e1b528550f13c505094afe1a3f70b	Baylor Health Care System, Dallas, TX, United States; Duke University, Durham, NC, United States	Harrington L., Baylor Health Care System, Dallas, TX, United States; Kennerly D., Baylor Health Care System, Dallas, TX, United States; Johnson C., Duke University, Durham, NC, United States	Healthcare is a complex industry burdened by numerous and complicated clinical and administrative transactions that require many behavioral changes by patients, clinicians, and provider organizations. While healthcare information technology (HIT) is intended to relieve some of the burden by reducing errors, several aspects of systems such as the electronic medical record (EMR) may actually increa…	0	Electronic Health Records; Review Literature as Topic; Safety Management; United States; article; clinical decision making; decision support system; electronic medical record; health care management; health care organization; health care system; human; medical information system; patient care; literature; organization and management; safety; United States	0	Foundation of the American College of Healthcare Executives	J. Healthc. Manage.	2-s2.0-79953154413	210	41
41	Development and field testing of a self-assessment guide for computer-based provider order entry	9	3	0.00199729	Vartian C.V.; Singh H.; DeBakey M.E.; Russo E.; Sittig D.F.	2014	Journal of Healthcare Management	5	10.1097/00115514-201409000-00007	https://www.scopus.com/inward/record.uri?eid=2-s2.0-84925029559&doi=10.1097%2f00115514-201409000-00007&partnerID=40&md5=91928c275e3c34e771ae1bdb3636f1fc	HCA-Gulf Coast Division, School of Biomedical Informatics, University of Texas Health Science Center, Houston, United States; Health Policy, Quality and Informatics Program, Houston VA HSR and D Center of Innovation, United States; VA Medical Center, Baylor College of Medicine, Houston, United States	Vartian C.V., HCA-Gulf Coast Division, School of Biomedical Informatics, University of Texas Health Science Center, Houston, United States; Singh H., Health Policy, Quality and Informatics Program, Houston VA HSR and D Center of Innovation, United States; DeBakey M.E., VA Medical Center, Baylor College of Medicine, Houston, United States; Russo E., Health Policy, Quality and Informatics Program, …	Despite the benefits of computerized provider order entry (CPOE), numerous reports of unexpected CPOE-related safety concerns have surfaced. As part of a larger project to improve the safety of electronic health records (EHRs), we developed and field tested a CPOE "safety self-assessment" guide through literature searches, expert opinion, and site visits. We then conducted a field test of this gu…	0	American Recovery and Reinvestment Act; Electronic Health Records; Feasibility Studies; Guidelines as Topic; Humans; Medical Order Entry Systems; Patient Safety; Self Efficacy; United States; article; computerized provider order entry; consensus; electronic health record; human; medical director; medical informatics; medical literature; organization; self evaluation; structured interview; electro…	National Institutes of Health, NIH, (R01HS022087)	Lippincott Williams and Wilkins	J. Healthc. Manage.	2-s2.0-84925029559	193	347
42	For free or paid? A comparison of doctors' intention to offer consulting services in eHealth	49	1	0.00535185	Chen J.; Hsu P.-Y.; Chang Y.-W.; Shiau W.-L.; Lan Y.-C.	2022	Industrial Management and Data Systems	3	10.1108/IMDS-05-2021-0336	https://www.scopus.com/inward/record.uri?eid=2-s2.0-85133606935&doi=10.1108%2fIMDS-05-2021-0336&partnerID=40&md5=689b831472c6c83ed76a450e72f9c59c	School of Business, Western Sydney University, Sydney, Australia; Department of Business Administration, National Central University, Taoyuan, Taiwan; Department of Business Management, National Taichung University of Science and Technology, Taichung, Taiwan; Department of Business Administration, Zhejiang University of Technology–Pingfeng Campus, Hangzhou, China	Chen J., School of Business, Western Sydney University, Sydney, Australia; Hsu P.-Y., Department of Business Administration, National Central University, Taoyuan, Taiwan; Chang Y.-W., Department of Business Management, National Taichung University of Science and Technology, Taichung, Taiwan; Shiau W.-L., Department of Business Administration, Zhejiang University of Technology–Pingfeng Campus, Han…	Purpose: Considering both online and offline service scenarios, this study aims to explore the factors affecting doctors' intention to offer consulting services in eHealth and compare the factors between the free- and paid-service doctors. The theory of reasoned action and social exchange theory are integrated to develop the research model that conceptualizes the role of extrinsic motivations, in…	eHealth; Free and paid online consulting services; Intrinsic and extrinsic motivations; Multigroup analysis; O2O commerce; Social exchange theory; Telemedicine	Information services; Motivation; Telemedicine; Consulting services; Ehealth; Extrinsic motivation; Free and paid online consulting service; Intrinsic motivation; Multi-group; Multigroup analyse; O2O commerce; Online consulting; Social exchange theory; eHealth	China Scholarship Council, CSC, (202008600004); Ministry of Science and Technology, Taiwan, MOST, (109-2410-H-025-001-MY2, 111-2410-H-025-003)	Emerald Group Holdings Ltd.	Ind Manage Data Sys	2-s2.0-85133606935	14	379
43	The digital transformation of the healthcare industry: exploring the rise of emerging platform ecosystems and their influence on the role of patients	38	3	0.00654748	Hermes S.; Riasanow T.; Clemons E.K.; Böhm M.; Krcmar H.	2020	Business Research	89	10.1007/s40685-020-00125-x	https://www.scopus.com/inward/record.uri?eid=2-s2.0-85090867255&doi=10.1007%2fs40685-020-00125-x&partnerID=40&md5=7457cf8594cd99f5e3850051c16fb4f7	Technical University of Munich, Boltzmannstr. 3, Garching, 85748, Germany; The Wharton School, University of Pennsylvania, 3730 Walnut St, Philadelphia, 19104, PA, United States	Hermes S., Technical University of Munich, Boltzmannstr. 3, Garching, 85748, Germany; Riasanow T., Technical University of Munich, Boltzmannstr. 3, Garching, 85748, Germany; Clemons E.K., The Wharton School, University of Pennsylvania, 3730 Walnut St, Philadelphia, 19104, PA, United States; Böhm M., Technical University of Munich, Boltzmannstr. 3, Garching, 85748, Germany; Krcmar H., Technical Un…	While traditional organizations create value within the boundaries of their firm or supply chain, digital platforms leverage and orchestrate a platform-mediated ecosystem to create and co-create value with a much wider array of partners and actors. Although the change to two-sided markets and their generalization to platform ecosystems have been adopted among various industries, both academic res…	Digital health; Digital transformation; Ecosystem analysis; Health information technology; Healthcare; Platform ecosystem	0	0	Springer Science and Business Media Deutschland GmbH	Bus. Res.	2-s2.0-85090867255	26	36
44	An apple a day – how the platform economy impacts value creation in the healthcare market	4	3	0.000891613	Gleiss A.; Kohlhagen M.; Pousttchi K.	2021	Electronic Markets	20	10.1007/s12525-021-00467-2	https://www.scopus.com/inward/record.uri?eid=2-s2.0-85104496379&doi=10.1007%2fs12525-021-00467-2&partnerID=40&md5=93adfb588ac91d84488edd710c842d49	Chair for Business Informatics, University of Potsdam, August-Bebel-Str. 89, Potsdam, 14482, Germany; wi-mobile Prof. Pousttchi GmbH, Birkenstr. 1, Potsdam, 14469, Germany	Gleiss A., Chair for Business Informatics, University of Potsdam, August-Bebel-Str. 89, Potsdam, 14482, Germany; Kohlhagen M., Chair for Business Informatics, University of Potsdam, August-Bebel-Str. 89, Potsdam, 14482, Germany; Pousttchi K., wi-mobile Prof. Pousttchi GmbH, Birkenstr. 1, Potsdam, 14469, Germany	The healthcare industry has been slow to adopt new technologies and practices. However, digital and data-enabled innovations diffuse the market, and the COVID-19 pandemic has recently emphasized the necessity of a fundamental digital transformation. Available research indicates the relevance of digital platforms in this process but has not studied their economic impact to date. In view of this re…	Digital health; Digital platforms; GAFAM; Healthcare market; Platform economy; Value network analysis	0	Universität Potsdam, UP	Springer Science and Business Media Deutschland GmbH	Electron. Mark.	2-s2.0-85104496379	273	175
45	Factors affecting customer intention to adopt a mobile chronic disease management service: Differentiating age effect from experiential distance perspective	20	1	0.00242786	Zhu Z.; Liu Y.; Cao X.; Dong W.	2022	Journal of Organizational and End User Computing	7	10.4018/JOEUC.287910	https://www.scopus.com/inward/record.uri?eid=2-s2.0-85115442254&doi=10.4018%2fJOEUC.287910&partnerID=40&md5=5bdd332232fd96d9934166dbad55f070	Hunan Normal University, China; Central South University, China; Hunan University of Technology and Business, China	Zhu Z., Hunan Normal University, China; Liu Y., Central South University, China; Cao X., Hunan University of Technology and Business, China; Dong W., Central South University, China	The Mobile Chronic Disease Management Service (MCDMS) is an emerging medical service for chronic disease prevention and treatment, but limited attention has been paid to the factors that affect users' intention to adopt the service. Based on the unified theory of acceptance and use of technology and the protection motivation theory, the authors built an MCDMS adoption model. The authors also veri…	Adoption Intention; Construal Level Theory; Experimental Distance; Mobile Chronic Disease Management Service; Mobile Health; Protection Motivation Theory; UTAUT 2	Diseases; Motivation; Adoption intention; Age effects; Chronic disease management; Construal levels; Construal level theory; Experimental distance; Management service; Mobile chronic disease management service; Protection motivation theory; UTAUT 2; Marketing	Humanities and Social Sciences Youth Foundation, Ministry of Education of the People's Republic of China, (18YJC630275)	IGI Global	J. Organ. End User Comput.	2-s2.0-85115442254	89	304
48	Evaluation and selection of mobile health (mHealth) applications using AHP and fuzzy TOPSIS	5	2	0.00117045	Rajak M.; Shaw K.	2019	Technology in Society	122	10.1016/j.techsoc.2019.101186	https://www.scopus.com/inward/record.uri?eid=2-s2.0-85071368053&doi=10.1016%2fj.techsoc.2019.101186&partnerID=40&md5=0eef57afcdb52822a74ef142fed2cf87	Department of Management Studies, Indian Institute of Technology (Indian School of Mines) Dhanbad, Jharkhand, India	Rajak M., Department of Management Studies, Indian Institute of Technology (Indian School of Mines) Dhanbad, Jharkhand, India; Shaw K., Department of Management Studies, Indian Institute of Technology (Indian School of Mines) Dhanbad, Jharkhand, India	mHealth is an innovative, mobile application based system, which has the ability to assist people to manage their health better. With the increasing number of mHealth applications, it is very difficult to choose the ideal application. As of now, very limited studies have been carried out on mHealth application selection. To fill the existing research gaps, this study endeavours to develop a model…	AHP; eHealth; Fuzzy set theory; Fuzzy TOPSIS; MCDM; mHealth	eHealth; Fuzzy set theory; Fuzzy sets; Hierarchical systems; Sensitivity analysis; FUZZY TOPSIS; Hierarchical model; Information quality; Literature reviews; MCDM; Medical practitioner; Mobile applications; Mobile Health (M-Health); analytical hierarchy process; fuzzy mathematics; health care; mobile phone; sensitivity analysis; mHealth	0	Elsevier Ltd	Technol. Soc.	2-s2.0-85071368053	237	29
49	Technology acquisition and efficiency in Dubai hospitals	7	2	0.0016329	Ancarani A.; Di Mauro C.; Gitto S.; Mancuso P.; Ayach A.	2016	Technological Forecasting and Social Change	21	10.1016/j.techfore.2016.07.010	https://www.scopus.com/inward/record.uri?eid=2-s2.0-85003039050&doi=10.1016%2fj.techfore.2016.07.010&partnerID=40&md5=e872362fa0092baf4f2c3e6070b346a5	DICAR, University of Catania, Catania, Italy; Department of Industrial Engineering, University of Rome “Tor Vergata”, Italy; Dubai Health Authority, Dubai, United Arab Emirates	Ancarani A., DICAR, University of Catania, Catania, Italy; Di Mauro C., DICAR, University of Catania, Catania, Italy; Gitto S., Department of Industrial Engineering, University of Rome “Tor Vergata”, Italy; Mancuso P., Department of Industrial Engineering, University of Rome “Tor Vergata”, Italy; Ayach A., Dubai Health Authority, Dubai, United Arab Emirates	The paper studies the impact of the acquisition of relevant medical technology and information technology on the efficiency of hospital wards in three public hospitals in Dubai. Efficiency scores are obtained through bootstrapped data envelopment analysis, and are then regressed on variables assessing the extent of technology acquisition using truncated regression. Results show that both the acqu…	Efficiency; Health technology; Healthcare; Innovation; Procurement	Dubai [United Arab Emirates]; United Arab Emirates; Biomedical engineering; Data envelopment analysis; Efficiency; Health care; Hospitals; Innovation; Managers; General management; Health technology; Managerial actions; Managerial factors; Medical technologies; Procurement; Several variables; Technology acquisitions; data envelopment analysis; health services; hospital sector; information technol…	0	Elsevier Inc.	Technol. Forecast. Soc. Change	2-s2.0-85003039050	214	169
50	Does the meaningful use of electronic health records improve patient outcomes?	11	2	0.00263691	Wani D.; Malhotra M.	2018	Journal of Operations Management	36	10.1016/j.jom.2018.06.003	https://www.scopus.com/inward/record.uri?eid=2-s2.0-85048863892&doi=10.1016%2fj.jom.2018.06.003&partnerID=40&md5=8d665390ee6a62cae9ef3c5da504ef2a	University of Texas, San Antonio, United States; Case Western Reserve University, United States	Wani D., University of Texas, San Antonio, United States; Malhotra M., Case Western Reserve University, United States	While Electronic Health Records (EHRs) hold the promise of improving patient outcomes, past research on their efficacy has yielded inconsistent results. In this study, we overcome several drawbacks of past research by examining not just partial versus full adoption, but the impact of meaningful assimilation of EHRs as mandated by the HITECH (Health Information Technology for Economic and Clinical…	Electronic health records; Healthcare; Length of stay; Meaningful use of technology; Task complexity	Clinical research; Patient treatment; Records management; Acute cares; Electronic health; Electronic health record; Health informations; Health records; Healthcare; Length of stay; Meaningful use; Meaningful use of technology; Task complexity; Hospitals	0	Elsevier B.V.	J Oper Manage	2-s2.0-85048863892	168	99
51	Patients’ emotional bonding with MHealth apps: An attachment perspective on patients’ use of MHealth applications	67	1	0.0074954	Li J.; Zhang C.; Li X.; Zhang C.	2020	International Journal of Information Management	39	10.1016/j.ijinfomgt.2019.102054	https://www.scopus.com/inward/record.uri?eid=2-s2.0-85077144134&doi=10.1016%2fj.ijinfomgt.2019.102054&partnerID=40&md5=72b1844c6b0eeb53a75ed5c19d7dcebd	School of Management, Fudan University, Shanghai, 200433, China; School of Economics and Management, Tsinghua University, Beijing, 100084, China	Li J., School of Management, Fudan University, Shanghai, 200433, China; Zhang C., School of Management, Fudan University, Shanghai, 200433, China; Li X., School of Economics and Management, Tsinghua University, Beijing, 100084, China; Zhang C., School of Management, Fudan University, Shanghai, 200433, China	While mobile health applications (mHealth apps) have attracted considerable practical and research attention in recent years, very few information systems (IS) studies have ever investigated patients’ use of mHealth apps. We draw insights from attachment theory, which states that when individuals experience fatigue or stress, they tend to develop affectionate bonds with objects that attend to the…	Attachment theory; Basic needs satisfaction; Emotional bonding; Intrinsic motivation; mHealth app use; Patients’ well-being	Medical computing; Attachment theory; Basic needs satisfaction; Intrinsic motivation; Mobile health application; Need satisfactions; Physical symptoms; Technology use; Well being; mHealth	National Natural Science Foundation of China, NSFC, (71432004, 71471044, 71473143, 71701110, 71832002, 71971067, 91846302)	Elsevier Ltd	Int J Inf Manage	2-s2.0-85077144134	4	89
52	A Structural Equation Modelling of Governing Factors Influencing Patient Acceptance of Mobile Health in Saudi Arabia: A Modified UTAUT Model	17	1	0.00241587	Alkhalifah T.	2022	International Journal of E-Services and Mobile Applications	1	10.4018/IJESMA.295963	https://www.scopus.com/inward/record.uri?eid=2-s2.0-85131130601&doi=10.4018%2fIJESMA.295963&partnerID=40&md5=88c86640aafc808cb2a35c8a25bcfd92	Department of Computer Science, College of Science and Arts in Ar Rass, Qassim University, Saudi Arabia	Alkhalifah T., Department of Computer Science, College of Science and Arts in Ar Rass, Qassim University, Saudi Arabia	There are obstacles that are delaying the implementation of mobile health (mHealth) in Saudi Arabia. For instance, mobile health cannot be effectively implemented if patients’ behavioural intentions are not taken into account, as patients’ attitudes and persistence are important for the successful introduction of any IT application. Indeed, the topic of mobile health acceptance, in the particular…	Health Informatics; Ministry of Health; Mobile Health (mHealth); Patients; Saudi Arabia; Technology Acceptance; UTAUT	0	Qassim University, QU; Deanship of Scientific Research, King Saud University, (10078-alrasscac-as-2020-1-1 W)	IGI Global	Intl. J. E Serv. Mob. Appl.	2-s2.0-85131130601	111	428
53	Factors that influence users’ adoption intention of mobile health: a structural equation modeling approach	43	1	0.00482337	Miao R.; Wu Q.; Wang Z.; Zhang X.; Song Y.; Zhang H.; Sun Q.; Jiang Z.	2017	International Journal of Production Research	31	10.1080/00207543.2017.1336681	https://www.scopus.com/inward/record.uri?eid=2-s2.0-85020705447&doi=10.1080%2f00207543.2017.1336681&partnerID=40&md5=55e450fa2c186ac09ae261464e9cea28	School of Mechanical Engineering, Shanghai Jiao Tong University, Shanghai, China; Social and Public Administration School, East China University of Science and Technology, Shanghai, China; The Center for Health and the Social Sciences, The University of Chicago, Chicago, IL, United States; Department of Neurosurgery, Ruijin Hospital, Shanghai Jiao Tong University School of Medicine, Shanghai, Chi…	Miao R., School of Mechanical Engineering, Shanghai Jiao Tong University, Shanghai, China; Wu Q., School of Mechanical Engineering, Shanghai Jiao Tong University, Shanghai, China; Wang Z., School of Mechanical Engineering, Shanghai Jiao Tong University, Shanghai, China; Zhang X., School of Mechanical Engineering, Shanghai Jiao Tong University, Shanghai, China; Song Y., Social and Public Administr…	Mobile health represents the future trend of health care due to its great potential in improving health care efficiency, accessibility and quality. It is particularly beneficial for chronic disease patients who require long-term and regular services. To improve the products, mobile health developers need to understand patient needs, values and preferences, and assess the key factors that influenc…	adoption intention; house of quality; mobile health; patients with chronic disease; structural equation modeling; TRIZ method	Diseases; Factor analysis; Health care; Product design; Adoption intention; Chronic disease; House of Quality; Structural equation modeling; TRIZ method; mHealth	National Natural Science Foundation of China, NSFC, (51435009, 71432006)	Taylor and Francis Ltd.	Int J Prod Res	2-s2.0-85020705447	21	117
54	Exploring behavioural intentions toward smart healthcare services among medical practitioners: a technology transfer perspective	43	1	0.00522498	Pan J.; Ding S.; Wu D.; Yang S.; Yang J.	2019	International Journal of Production Research	54	10.1080/00207543.2018.1550272	https://www.scopus.com/inward/record.uri?eid=2-s2.0-85057780290&doi=10.1080%2f00207543.2018.1550272&partnerID=40&md5=6cae0261da826f6a516eb616ebb205cf	School of Management, Hefei University of Technology, Hefei, Anhui, China; Key Laboratory of Process Optimization and Intelligent Decision-Making (Ministry of Education), Hefei University of Technology, Hefei, Anhui, China; Economics and Management School, University of Chinese Academy of Sciences, Beijing, China; Department of Electrical and Computer Engineering, University of Pittsburgh, Pittsb…	Pan J., School of Management, Hefei University of Technology, Hefei, Anhui, China, Key Laboratory of Process Optimization and Intelligent Decision-Making (Ministry of Education), Hefei University of Technology, Hefei, Anhui, China; Ding S., School of Management, Hefei University of Technology, Hefei, Anhui, China, Key Laboratory of Process Optimization and Intelligent Decision-Making (Ministry of…	Recently, a variety of artificial intelligence (AI)-driven smart healthcare services are rapidly emerging in the medical market, such as intelligent image analysis, surgical navigation systems, and aided diagnosis. However, one of the major challenges is practitioners’ hesitation and unwillingness to employ these new technologies in medical practice. This study focuses on identifying the influent…	departmental difference; mHealth; smart healthcare services; technology acceptance model; technology transfer	Commerce; Marketing; Medical imaging; mHealth; Navigation systems; Planning; Surgical equipment; Technology transfer; Behavioural intentions; departmental difference; Healthcare services; Medical practitioner; Perceived ease of use; Perceived usefulness; Surgical navigation systems; Technology acceptance model; Diagnosis	National Natural Science Foundation of China, NSFC, (71501058, 71571058, 71690235, 91546102); China Postdoctoral Science Foundation, (2015M570535); National Key New Drug Creation and Manufacturing Program, Ministry of Science and Technology, (2015BAK08B01)	Taylor and Francis Ltd.	Int J Prod Res	2-s2.0-85057780290	20	67
55	The Interplay of Trust and Subjective Norms in Telemedicine Adoption by a Minority Community at Einstein Medical Center Philadelphia	34	1	0.00433211	Lee D.C.; Gefen D.	2022	Data Base for Advances in Information Systems	0	10.1145/3571823.3571828	https://www.scopus.com/inward/record.uri?eid=2-s2.0-85159379694&doi=10.1145%2f3571823.3571828&partnerID=40&md5=493e9719a8004f43ce7f62976ae3f43c	Einstein Healthcare Network, Philadelphia, United States; Drexel University, Philadelphia, United States	Lee D.C., Einstein Healthcare Network, Philadelphia, United States; Gefen D., Drexel University, Philadelphia, United States	Telemedicine is not released into a social vacuum. In some communities - such as the underserved, low income, mostly minority community served by Einstein Medical Center Philadelphia (EMCP) - the social context presents the medical center with unique challenges centered on a strong community sense of historical discrimination. That context is manifested in people being less inclined to trust symb…	Race and Ethnicity; Social and Professional Topics; User Characteristics	Hospitals; African American; Emergency departments; Low incomes; Medical center; Philadelphia; Race and ethnicity; Social and professional topic; Social context; Subjective norm; User characteristics; Telemedicine	0	Association for Computing Machinery	Data Base Adv. Info. Sys.	2-s2.0-85159379694	36	447
56	Determinants of mHealth success: An empirical investigation of the user perspective	63	1	0.00715503	Birkmeyer S.; Wirtz B.W.; Langer P.F.	2021	International Journal of Information Management	38	10.1016/j.ijinfomgt.2021.102351	https://www.scopus.com/inward/record.uri?eid=2-s2.0-85104087428&doi=10.1016%2fj.ijinfomgt.2021.102351&partnerID=40&md5=c66835f51f9b8a8ae80749a54a594aaf	German University of Administrative Sciences Speyer, Chair for Information & Communication Management, Freiherr-vom-Stein-Straße 2, Speyer, D-67324, Germany	Birkmeyer S., German University of Administrative Sciences Speyer, Chair for Information & Communication Management, Freiherr-vom-Stein-Straße 2, Speyer, D-67324, Germany; Wirtz B.W., German University of Administrative Sciences Speyer, Chair for Information & Communication Management, Freiherr-vom-Stein-Straße 2, Speyer, D-67324, Germany; Langer P.F., German University of Administrative Sciences…	Mobile health (mHealth) applications have become an important tool to support public health, especially in times of increased health awareness in the midst of the COVID-19 pandemic. However, there is still uncertainty about what factors determine successful mHealth services from the users’ perspective. Based on the results of a systematic literature review, a qualitative content analysis of avail…	Continuance intention; Empirical research; mHealth adoption; Mobile health; Public health; Structural equation modelling	Public health; Continuance intentions; Empirical investigation; Empirical research; Health awareness; Health services; Mobile health adoption; Mobile health application; Structural equation models; Uncertainty; Users perspective; mHealth	0	Elsevier Ltd	Int J Inf Manage	2-s2.0-85104087428	5	91
57	Understanding value co-creation in complex services with many actors	10	3	0.00141558	Pinho N.; Beirão G.; Patrício L.; Fisk R.P.	2014	Journal of Service Management	178	10.1108/JOSM-02-2014-0055	https://www.scopus.com/inward/record.uri?eid=2-s2.0-84927519803&doi=10.1108%2fJOSM-02-2014-0055&partnerID=40&md5=1c2195189cc3f352ed0db5fc789dcd74	INESC TEC Faculty of Engineering, University of Porto, Porto, Portugal; McCoy College of Business Administration, Texas State University – SanMarcos, San Marcos, TX, United States	Pinho N., INESC TEC Faculty of Engineering, University of Porto, Porto, Portugal; Beirão G., INESC TEC Faculty of Engineering, University of Porto, Porto, Portugal; Patrício L., INESC TEC Faculty of Engineering, University of Porto, Porto, Portugal; Fisk R.P., McCoy College of Business Administration, Texas State University – SanMarcos, San Marcos, TX, United States	Purpose – The purpose of this paper is to explore the concept of value co-creation in complex value networks with many actors. Electronic health records (EHRs) are innovations that warrant deep study to properly introduce such a complex system. Design/methodology/approach – The paper describes a qualitative study based on Grounded Theory to understand value co-creation from multiple actors’ persp…	Electronic health records; Health services; Service systems; Value; Value co-creation; Value networks	0	0	Emerald Group Holdings Ltd.	J. Serv. Manage.	2-s2.0-84927519803	178	17
58	Value cocreation in service ecosystems: Investigating health care at the micro, meso, and macro levels	37	3	0.00587649	Beirão G.; Patrício L.; Fisk R.P.	2017	Journal of Service Management	181	10.1108/JOSM-11-2015-0357	https://www.scopus.com/inward/record.uri?eid=2-s2.0-85017294522&doi=10.1108%2fJOSM-11-2015-0357&partnerID=40&md5=cf3e979222a19aeb645f37fddb840997	INESC TEC and Faculty of Engineering, University of Porto, Porto, Portugal; Department of Marketing, Texas State University, San Marcos, TX, United States	Beirão G., INESC TEC and Faculty of Engineering, University of Porto, Porto, Portugal; Patrício L., INESC TEC and Faculty of Engineering, University of Porto, Porto, Portugal; Fisk R.P., Department of Marketing, Texas State University, San Marcos, TX, United States	Purpose: The purpose of this paper is to understand value cocreation in service ecosystems from a multilevel perspective, uncovering value cocreation factors and outcomes at the micro, meso, and macro levels. Design/methodology/approach: A Grounded Theory approach based on semi-structured interviews is adopted. The sample design was defined to enable the ecosystem analysis at its different levels…	Electronic health records; Health care services; Service ecosystems; System levels; Value cocreation	0	0	Emerald Group Publishing Ltd.	J. Serv. Manage.	2-s2.0-85017294522	27	15
59	Consumers' Mobile Health Adoption Intention Prediction Utilizing an Extended Version of The Theory of Planned Behavior	44	1	0.00506714	Arkorful V.E.; Shuliang Z.; Lugu B.K.; Jianxun C.	2022	Data Base for Advances in Information Systems	1	10.1145/3533692.3533699	https://www.scopus.com/inward/record.uri?eid=2-s2.0-85129149310&doi=10.1145%2f3533692.3533699&partnerID=40&md5=43f9b78edfb70057b95dcce4278bb5bc	Hong Kong Baptist University, Kowloon Tong, Hong Kong; University of Science and Technology of China, Hefei, China	Arkorful V.E., Hong Kong Baptist University, Kowloon Tong, Hong Kong; Shuliang Z.; Lugu B.K., University of Science and Technology of China, Hefei, China; Jianxun C.	The proliferation and adoption of phones and other emerging technologies in health care is significantly growing in Ghana. Though tapping into this technology innovation could tremendously improve health care in resource deficient settings, there is a dearth of research on adoption antecedents. Drawing strength from behavior studies anchored on the theory of planned behavior (TPB), our study prop…	ghana.; health technology; internet bandwidth; mobile health; technology adoption; theory of planned behavior	Consumer behavior; mHealth; Adoption behavior; Adoption intention; Emerging technologies; Extended versions; Ghana.; Health technology; Intention predictions; Internet bandwidth; Technology adoption; Theory of Planned Behavior; Bandwidth	0	Association for Computing Machinery	Data Base Adv. Info. Sys.	2-s2.0-85129149310	19	422
60	How does mHealth service quality influences adoption?	35	1	0.00398519	Li Y.; Liu R.; Wang J.; Zhao T.	2022	Industrial Management and Data Systems	5	10.1108/IMDS-12-2020-0758	https://www.scopus.com/inward/record.uri?eid=2-s2.0-85124728588&doi=10.1108%2fIMDS-12-2020-0758&partnerID=40&md5=f32290ce3e68405b97aaa1fcee4dce54	School of Management, Xi'an Jiaotong University, Xi'an, China; School of Economics and Business Administration, Chongqing University, Chongqing, China	Li Y., School of Management, Xi'an Jiaotong University, Xi'an, China; Liu R., School of Management, Xi'an Jiaotong University, Xi'an, China; Wang J., School of Economics and Business Administration, Chongqing University, Chongqing, China; Zhao T., School of Management, Xi'an Jiaotong University, Xi'an, China	Purpose: This study investigated the underlying influence mechanism between mHealth service quality (SQ) and users' adoption intention and compared the differences of consumer individual decision-making behaviors between the pre-adoption stage and the post-adoption stages. Design/methodology/approach: This study built the pre-adoption and post-adoption models based on the stimulus-organism-respon…	Adoption intention; Cognition response; Meta-analysis structural equation modeling; MHealth services; Stimulus-organism-response model	Consumer behavior; Decision making; Quality control; Adoption intention; Cognition response; M-health services; Meta-analyse structural equation modeling; Meta-analysis; Response model; Service Quality; Stimulus-organism-response model; Structural equation models; User adoptions; Quality of service	National Office for Philosophy and Social Sciences, NPOPSS, (18ZDA104)	Emerald Group Holdings Ltd.	Ind Manage Data Sys	2-s2.0-85124728588	34	338
61	Editorial: eHealth literacy: Emergence of a new concept for creating, evaluating and understanding online health resources for the public	6	1	0.000997228	Kushniruk A.W.	2015	Knowledge Management and E-Learning	2	0	https://www.scopus.com/inward/record.uri?eid=2-s2.0-85000426792&partnerID=40&md5=4e1629544b20b97be673b5af54f59ef3	School of Health Information Science, University of Victoria, Victoria, BC, Canada	Kushniruk A.W., School of Health Information Science, University of Victoria, Victoria, BC, Canada	The ability of consumers of health information to effectively understand, process and apply health information presented to them is a critical factor in improving health knowledge and developing effective health promotion strategies. Nowhere has this become more apparent than in efforts to apply information technology in the development of a range of systems and applications targeted for use by p…	Consumer health informatics; eHealth literacy; Evaluation; Health information systems; Health literacy	0	0	Hong Kong Bao Long Accounting And Secretarial Limited	Knowl. Manage. E-Learn.	2-s2.0-85000426792	233	407
62	An empirical study of patients' privacy concerns for health informatics as a service	8	2	0.0017263	Xu Z.	2019	Technological Forecasting and Social Change	34	10.1016/j.techfore.2019.01.018	https://www.scopus.com/inward/record.uri?eid=2-s2.0-85061000401&doi=10.1016%2fj.techfore.2019.01.018&partnerID=40&md5=3d1640500fc08c11d832dd3b89e81a3e	Organization Department of Siping City Committee, 1719 Yingxiong Avenue, Tiexi District, Jilin, 136000, China	Xu Z., Organization Department of Siping City Committee, 1719 Yingxiong Avenue, Tiexi District, Jilin, 136000, China	The combination of two frontier technologies, health informatics and cloud computing, is known as Health Informatics as a Service (HIaaS). Considering the importance of privacy issues in HIaaS context, we empirically investigated the antecedents and consequences of patients' information privacy concerns for HIaaS in this paper. An integrated framework that consists of multiple dimensions of priva…	Antecedents; Cloud computing; Consequences; Health informatics; Privacy concerns	Cloud computing; Health; Informatics; Antecedents; Consequences; Information privacy concerns; Information sensitivity; Information transparency; Privacy concerns; Structural equation modeling method; Technological perspective; empirical analysis; health services; holistic approach; information management; technology adoption; Medical informatics	0	Elsevier Inc.	Technol. Forecast. Soc. Change	2-s2.0-85061000401	199	106
63	An exploratory study of user resistance in healthcare IT	24	1	0.00288154	Ngafeeson M.N.; Midha V.	2014	International Journal of Electronic Finance	10	10.1504/IJEF.2014.064003	https://www.scopus.com/inward/record.uri?eid=2-s2.0-84931836746&doi=10.1504%2fIJEF.2014.064003&partnerID=40&md5=725df6af5a4f19a24abb3b01f9163942	Walker L. Cisler College of Business, Northern Michigan University, 1401 Presque Isle, Marquette, 49855, MI, United States; Department of Accounting and Business Information System, Illinois State University, Campus Box 5500, Normal, 61790, IL, United States	Ngafeeson M.N., Walker L. Cisler College of Business, Northern Michigan University, 1401 Presque Isle, Marquette, 49855, MI, United States; Midha V., Department of Accounting and Business Information System, Illinois State University, Campus Box 5500, Normal, 61790, IL, United States	The US healthcare system is clearly experiencing a major transition. By 2015, the healthcare sector is expected to have migrated from a paper record system to a completely electronic health record (EHR) system. The adoption and use of these systems are expected to increase legibility, reduce costs, limit medical errors and improve the overall quality of healthcare. Hence, the US government is inv…	Change management; EHRs; Electronic health records; Electronic medical records; Health information technology; Healthcare technology; HIT; IT user resistance	0	0	Inderscience Publishers	Int. J. Electron. Finance	2-s2.0-84931836746	72	266
64	Value alignment's role in mitigating resistance to IT use: The case of physicians'resistance to electronic health record systems	29	1	0.00424361	Heath M.; Appan R.; Henry R.	2022	Information and Management	1	10.1016/j.im.2022.103702	https://www.scopus.com/inward/record.uri?eid=2-s2.0-85137153634&doi=10.1016%2fj.im.2022.103702&partnerID=40&md5=e4c8ca19fd1b9af5cc588974f14440ba	Assistant Professor, Cleveland State University, BU 440, 1860 E. 18th Street, BU 347, Cleveland, 44114, 216-687-4796, OH, United States; Associate Professor, Rawls College of Business, Texas Tech University, United States; Assoc Dean, Chair, & Full Professor, Cleveland State University, United States	Heath M., Assistant Professor, Cleveland State University, BU 440, 1860 E. 18th Street, BU 347, Cleveland, 44114, 216-687-4796, OH, United States; Appan R., Associate Professor, Rawls College of Business, Texas Tech University, United States; Henry R., Assoc Dean, Chair, & Full Professor, Cleveland State University, United States	This research investigates the impact of value alignment on physician resistance to electronic health record systems (EHRS) through the reduction of perceived threat to professional autonomy and perceived changes in work processes. Analyses of data collected from 104 US physicians using SmartPLS reveal that value alignment (i) directly impacts resistance to EHRS, (ii) influences resistance to EHR…	Culture; Electronic health records; Healthcare; Hospital; Hospitals; Physicians; Resistance; Value alignment	eHealth; Health risks; Records management; % reductions; Culture; Electronic health; Electronic health record; Health records; Healthcare; Physician; Resistance; Value alignment; Work process; Hospitals	0	Elsevier B.V.	Inf Manage	2-s2.0-85137153634	48	423
65	eHealth literacy issues, constructs, models, and methods for health information technology design and evaluation	6	1	0.000997228	Monkman H.; Kushniruk A.W.	2015	Knowledge Management and E-Learning	21	0	https://www.scopus.com/inward/record.uri?eid=2-s2.0-85000783280&partnerID=40&md5=67c83965a75adcc1a956fa9348da4b41	School of Health Information Science, University of Victoria, Victoria, BC, Canada	Monkman H., School of Health Information Science, University of Victoria, Victoria, BC, Canada; Kushniruk A.W., School of Health Information Science, University of Victoria, Victoria, BC, Canada	The concept of eHealth literacy is beginning to be recognized as a being of key importance in the design and adoption of effective and efficient health information systems and applications targeted to lay people and patients. Indeed, many systems such as patient portals and personal health records have not been adopted due to a mismatch between the level of eHealth literacy demanded by a system a…	eHealth literacy; Evaluation; Health literacy; Measurement; Systems requirements; Usability	0	0	Hong Kong Bao Long Accounting And Secretarial Limited	Knowl. Manage. E-Learn.	2-s2.0-85000783280	225	170
66	A mixed methods UTAUT2-based approach to assess mobile health adoption	24	1	0.00280421	Duarte P.; Pinho J.C.	2019	Journal of Business Research	153	10.1016/j.jbusres.2019.05.022	https://www.scopus.com/inward/record.uri?eid=2-s2.0-85066262357&doi=10.1016%2fj.jbusres.2019.05.022&partnerID=40&md5=40a03cdcf0ea8fd9fb317dbcdd8e51cb	NECE - Research Centre in Business Sciences, University of Beira Interior, Rua Marquês d’Ávila e Bolama, Covilhã, 6201-001, Portugal; NIPE - Centre for Research in Economics and Management, University of Minho, Campus of Gualtar, Braga, 4710-057, Portugal	Duarte P., NECE - Research Centre in Business Sciences, University of Beira Interior, Rua Marquês d’Ávila e Bolama, Covilhã, 6201-001, Portugal; Pinho J.C., NIPE - Centre for Research in Economics and Management, University of Minho, Campus of Gualtar, Braga, 4710-057, Portugal	Drawing on UTAUT2, this study examines the number of causal recipes that foster mHealth adoption, using a mixed approach combining Partial Least Squares (PLS-SEM) and fuzzy-set qualitative comparative analysis. Two general research propositions are assessed using data collected through a survey administered to 120 mHealth users. The findings point that PLS-SEM and fsQCA are complementary analytic…	Fuzzy-Set QCA; Mobile health; Patients; PLS; Technology adoption; User perception; UTAUT2	0	0	Elsevier Inc.	J. Bus. Res.	2-s2.0-85066262357	68	22
67	The effect of mobile health service quality on user satisfaction and continual usage	36	1	0.00412975	Oppong E.; Hinson R.E.; Adeola O.; Muritala O.; Kosiba J.P.	2021	Total Quality Management and Business Excellence	19	10.1080/14783363.2018.1541734	https://www.scopus.com/inward/record.uri?eid=2-s2.0-85098633971&doi=10.1080%2f14783363.2018.1541734&partnerID=40&md5=f5b1a268d20f4db9b3da29448809353d	Department of Marketing, University of Ghana Business School, Accra, Ghana; Free State Business School, Bloemfontein, South Africa; Lagos Business School, Lagos, Nigeria; Department of Marketing, University of Professional Studies, Accra, Ghana	Oppong E., Department of Marketing, University of Ghana Business School, Accra, Ghana; Hinson R.E., Department of Marketing, University of Ghana Business School, Accra, Ghana, Free State Business School, Bloemfontein, South Africa; Adeola O., Lagos Business School, Lagos, Nigeria; Muritala O., Lagos Business School, Lagos, Nigeria; Kosiba J.P., Department of Marketing, University of Professional …	This paper assesses the level of mobile health service quality and its effect on user satisfaction and continual usage among selected maternal healthcare users in rural Ghana. A purposive sampling method is deployed to select 305 respondents. Structural equation modelling technique is used to analyse an mHealth service quality model. Among the three dimensions of mHealth service quality, only int…	continual usage; Ghana; mHealth; monetary cost; service quality; user satisfaction	0	0	Routledge	Total Qual. Manage. Bus. Excellence	2-s2.0-85098633971	32	180
68	Modeling the longitudinality of user acceptance of technology with an evidence-adaptive clinical decision support system	44	1	0.00516426	Johnson M.P.; Zheng K.; Padman R.	2014	Decision Support Systems	51	10.1016/j.dss.2012.10.049	https://www.scopus.com/inward/record.uri?eid=2-s2.0-84892368489&doi=10.1016%2fj.dss.2012.10.049&partnerID=40&md5=11a555a366344849c6789659441745be	Department of Public Policy and Public Affairs, University of Massachusetts Boston, Boston, MA 02125-3393, 100 Morrissey Blvd., United States; University of Michigan, Ann Arbor, MI 48109-2029, United States; Carnegie Mellon University, Pittsburgh, PA 15213-3390, United States	Johnson M.P., Department of Public Policy and Public Affairs, University of Massachusetts Boston, Boston, MA 02125-3393, 100 Morrissey Blvd., United States; Zheng K., University of Michigan, Ann Arbor, MI 48109-2029, United States; Padman R., Carnegie Mellon University, Pittsburgh, PA 15213-3390, United States	This paper presents multiple innovations associated with an electronic health record system developed to support evidence-based medicine practice, and highlights a new construct, based on the technology acceptance model, to explain end users' acceptance of this technology through a lens of continuous behavioral adaptation and change. We show that this new conceptualization of technology acceptanc…	Clinical decision support system; Clinical workflow; Electronic health records; Innovation adoption; Social network analysis; Usability assessments; User interface design	Artificial intelligence; Decision support systems; Social networking (online); Technology; User interfaces; Clinical decision support systems; Clinical workflow; Electronic health record; Innovation adoption; Usability assessment; User interface designs; Behavioral research	Health Resources and Services Administration, HRSA; West Penn Allegheny Health System; Merck	0	Decis Support Syst	2-s2.0-84892368489	17	74
69	Collective mindfulness in post-implementation IS adaptation processes	23	3	0.00429523	Aanestad M.; Jensen T.B.	2016	Information and Organization	36	10.1016/j.infoandorg.2016.02.001	https://www.scopus.com/inward/record.uri?eid=2-s2.0-84964499617&doi=10.1016%2fj.infoandorg.2016.02.001&partnerID=40&md5=ad40e651e1ebf46809dc6a13fbf9dfff	Department of Informatics, University of Oslo, P.O.Box 1080, Blindern, NO-0316 Oslo, Norway; Department of IT Management, Copenhagen Business School, Howitzvej 60, Frederiksberg, 2000, Denmark	Aanestad M., Department of Informatics, University of Oslo, P.O.Box 1080, Blindern, NO-0316 Oslo, Norway; Jensen T.B., Department of IT Management, Copenhagen Business School, Howitzvej 60, Frederiksberg, 2000, Denmark	The organizational consequences of implementing information systems (IS) in organizations have primarily been studied during the implementation or early post-implementation phase. We argue for the need to study the continuous organizational adaptation of evolving IS because of the challenges such processes pose for users, as well as the organizational capabilities they demand. We report from a qu…	Collective mindfulness; Electronic health records; IS adaptation; Post-implementation; Sensemaking	0	0	Elsevier Ltd	Inf. Organ.	2-s2.0-84964499617	75	96
70	Reflective Technology Assimilation: Facilitating Electronic Health Record Assimilation in Small Physician Practices	37	3	0.00604478	Baird A.; Davidson E.; Mathiassen L.	2017	Journal of Management Information Systems	28	10.1080/07421222.2017.1373003	https://www.scopus.com/inward/record.uri?eid=2-s2.0-85033223734&doi=10.1080%2f07421222.2017.1373003&partnerID=40&md5=0491fc98bc5ba239d1b7d9651bde0100	Robinson College of Business, Georgia State University, United States; Information Technology Management at the Shidler College of Business, University of Hawai'i, United States; Computer Information Systems Department, Center for Process Innovation, Georgia State University, United States	Baird A., Robinson College of Business, Georgia State University, United States; Davidson E., Information Technology Management at the Shidler College of Business, University of Hawai'i, United States; Mathiassen L., Computer Information Systems Department, Center for Process Innovation, Georgia State University, United States	Effectively incorporating complex technology into organizational practices requires moving beyond initial plateaus of postadoption usage. However, achieving this is especially challenging for small businesses because competing priorities in addition to resource and attention constraints may lead to technology assimilation satisficing. With this context in mind, we conducted a four-year action res…	0	Problem solving; Records management; Action research; Electronic health record; Organizational practices; Post adoptions; Reflective Action; Small business; Small organizations; Technology assimilations; Engineering education	Physicians Foundation	Routledge	J Manage Inf Syst	2-s2.0-85033223734	28	130
71	Health information technology and dynamic capabilities	28	3	0.00428862	Leung R.C.	2012	Health Care Management Review	22	10.1097/HMR.0b013e31823c9b55	https://www.scopus.com/inward/record.uri?eid=2-s2.0-82555191340&doi=10.1097%2fHMR.0b013e31823c9b55&partnerID=40&md5=b48d0f771f07a143e96e72ba857c4a4c	School of Medicine, Department of Health Management and Informatics, University of Missouri, Columbia, MO, United States	Leung R.C., School of Medicine, Department of Health Management and Informatics, University of Missouri, Columbia, MO, United States	BACKGROUND: Health information technology (HIT) purports to increase quality and efficiency in health care organizations. However, health care organizations are situated in constantly changing environments. They need dynamic capabilities to implement HIT effectively. PURPOSES: This article builds on the dynamic capabilities perspective and generates propositions about implementing HIT in dynamic …	cost-benefit analysis; dynamic capabilities; health information technology (HIT); organization and management theory	Diffusion of Innovation; Efficiency, Organizational; Humans; Medical Informatics; Quality of Health Care; Social Media; Telemedicine; United States; article; health care quality; human; mass communication; medical informatics; organization and management; social media; telemedicine; United States	0	0	Health Care Manage. Rev.	2-s2.0-82555191340	50	161
72	Digital health technology enhances resilient behaviour: evidence from the ward	15	3	0.00295428	Rubbio I.; Bruccoleri M.; Pietrosi A.; Ragonese B.	2020	International Journal of Operations and Production Management	32	10.1108/IJOPM-02-2018-0057	https://www.scopus.com/inward/record.uri?eid=2-s2.0-85058108742&doi=10.1108%2fIJOPM-02-2018-0057&partnerID=40&md5=48b867f02f6e48f4e7f2891a10662909	Department of Industrial and Digital Innovation, University of Palermo, Palermo, Italy; Mediterranean Institute for Transplantation and Advanced Specialized Therapies (IRCCS-ISMETT), Palermo, Italy	Rubbio I., Department of Industrial and Digital Innovation, University of Palermo, Palermo, Italy; Bruccoleri M., Department of Industrial and Digital Innovation, University of Palermo, Palermo, Italy; Pietrosi A., Mediterranean Institute for Transplantation and Advanced Specialized Therapies (IRCCS-ISMETT), Palermo, Italy; Ragonese B., Mediterranean Institute for Transplantation and Advanced Spe…	Purpose: In the healthcare management domain, there is a lack of knowledge concerning the role of resilience practices in improving patient safety. The purpose of this paper is to understand the capabilities that enable healthcare resilience and how digital technologies can support these capabilities. Design/methodology/approach: Within- and cross-case research methodology was used to study resil…	Absorptive capacity; Digital health technology; Dynamic capabilities; Healthcare operations management; Operational failure; Resilience	0	0	Emerald Group Holdings Ltd.	Int. J. Oper. Prod. Manage.	2-s2.0-85058108742	125	113
73	Development and validation of an instrument to measure user perceived service quality of mHealth	32	1	0.00399277	Akter S.; D'Ambra J.; Ray P.	2013	Information and Management	203	10.1016/j.im.2013.03.001	https://www.scopus.com/inward/record.uri?eid=2-s2.0-84876372135&doi=10.1016%2fj.im.2013.03.001&partnerID=40&md5=41b32f6af9919180afc230806de14ccb	School of Management and Marketing, University of Wollongong, NSW 2522, Australia; Australian School of Business, University of New South Wales, NSW 2052, Australia	Akter S., School of Management and Marketing, University of Wollongong, NSW 2522, Australia; D'Ambra J., Australian School of Business, University of New South Wales, NSW 2052, Australia; Ray P., Australian School of Business, University of New South Wales, NSW 2052, Australia	The role of service quality in fostering the growth of mHealth services has gained much attention in the academic and practitioner communities. However, empirical research in this area has been beset by inadequate conceptualization and the lack of a validated scale. This study addresses these limitations by theoretically conceptualizing and empirically validating a multidimensional service qualit…	Continuance intentions; Mobile health; PLS path modeling; Satisfaction; Scale development; Service quality	Information science; Information systems; Continuance intentions; Mobile health; Satisfaction; Scale development; Service Quality; Quality of service	Asia Pacific Ubiquitous Healthcare Research Centre	0	Inf Manage	2-s2.0-84876372135	37	13
74	Measuring hospital process service quality: emerging technologies’ challenge	28	1	0.00330063	Zhang M.; Wang L.; Wang R.; Xiong J.	2020	International Journal of Quality and Service Sciences	4	10.1108/IJQSS-02-2020-0018	https://www.scopus.com/inward/record.uri?eid=2-s2.0-85091759487&doi=10.1108%2fIJQSS-02-2020-0018&partnerID=40&md5=435ca3f4abf20e7168d03a282ddf270c	College of Management and Economics, Tianjin University, Tianjin, China; School of Public Health and Management, Wenzhou Medical University, Wenzhou, China	Zhang M., College of Management and Economics, Tianjin University, Tianjin, China; Wang L., College of Management and Economics, Tianjin University, Tianjin, China; Wang R., College of Management and Economics, Tianjin University, Tianjin, China; Xiong J., School of Public Health and Management, Wenzhou Medical University, Wenzhou, China	Purpose: In the mobile internet era, the path and mechanism of hospital patient-perceived quality have been changed radically. The purpose of this study is to develop a scale that adequately captures the characteristics of hospital service quality from the patient’s perspective under the background of the mobile internet. Design/methodology/approach: Based on previous related research and intervi…	Hospitals; Mobile health; Patient care; Scale development; Self-service; Self-service technologies; Service quality	0	National Natural Science Foundation of China, NSFC, (71572122, 71804133)	Emerald Group Holdings Ltd.	Int. J. Qual. Serv. Sci.	2-s2.0-85091759487	51	361
77	Electronic health records: How can is researchers contribute to transforming healthcare?	55	1	0.00752855	Kohli R.; Tan S.S.-L.	2016	MIS Quarterly: Management Information Systems	140	10.25300/MISQ/2016/40.3.02	https://www.scopus.com/inward/record.uri?eid=2-s2.0-84990997674&doi=10.25300%2fMISQ%2f2016%2f40.3.02&partnerID=40&md5=9302f4565412b770595f215566fd62ab	Raymond A. Mason School of Business, College of William and Mary, P.O. Box 8795, Williamsburg, 23187-8795, VA, United States; Department of Information Systems, Center for Health Informatics, National University of Singapore, 13 Computing Drive, Singapore, 117417, Singapore	Kohli R., Raymond A. Mason School of Business, College of William and Mary, P.O. Box 8795, Williamsburg, 23187-8795, VA, United States; Tan S.S.-L., Department of Information Systems, Center for Health Informatics, National University of Singapore, 13 Computing Drive, Singapore, 117417, Singapore	Electronic health records (EHR) facilitate integration of patient health history for planning safe and proper treatment. Combined with data analytics, aggregate-level EHR enable examination and development of effective medicines and therapies for chronic diseases. Although promising efforts to implement EHRs are underway, social and organizational challenges plague EHR development and widespread …	Analytics; Electronic health records; Electronic medical records; Healthcare; Information systems research; Integration	Disease control; Health; Health care; Information systems; Integration; Medical information systems; Medicine; Patient treatment; Records management; Analytics; Body of knowledge; Chronic disease; Data analytics; Electronic health record; Electronic medical record; Patient health; Potential researches; Medical computing	0	University of Minnesota	MIS Quart Manage Inf Syst	2-s2.0-84990997674	8	25
78	Healthcare predictive analytics for risk profiling in chronic care: A Bayesian multitask learning approach	16	3	0.00301967	Lin Y.-K.; Chen H.; Brown R.A.; Li S.-H.; Yang H.-J.	2017	MIS Quarterly: Management Information Systems	99	10.25300/MISQ/2017/41.2.07	https://www.scopus.com/inward/record.uri?eid=2-s2.0-85019843412&doi=10.25300%2fMISQ%2f2017%2f41.2.07&partnerID=40&md5=c4574fbf0303cef7328e8748116ca761	College of Business, Florida State University, Tallahassee, 32306, FL, United States; Eller College of Management, University of Arizona, Tucson, 895721, AZ, United States; Southern Arizona VA Health Care System, Tucson, 85723, AZ, United States; College of Management, National Taiwan University, Taipei City 106, Taiwan; Walter H. Shorenstein Asia-Pacific Research Center, Stanford University, Sta…	Lin Y.-K., College of Business, Florida State University, Tallahassee, 32306, FL, United States; Chen H., Eller College of Management, University of Arizona, Tucson, 895721, AZ, United States; Brown R.A., Southern Arizona VA Health Care System, Tucson, 85723, AZ, United States; Li S.-H., College of Management, National Taiwan University, Taipei City 106, Taiwan; Yang H.-J., Walter H. Shorenstein …	Clinical intelligence about a patient's risk of future adverse health events can support clinical decision making in personalized and preventive care. Healthcare predictive analytics using electronic health records offers a promising direction to address the challenging tasks of risk profiling. Patients with chronic diseases often face risks of not just one, but an array of adverse health events.…	Bayesian data analysis; Design science; Electronic health records; Health IT; Healthcare predictive analytics; Multitask learning	Big data; Decision making; Design; Health; Health care; Health risks; Learning systems; Records management; Risk assessment; Bayesian data analysis; Design science; Electronic health record; Health it; Multitask learning; Predictive analytics	E.SUN Bank; E.SUN Foundation; Min-Sheng General Hospital; National Science Foundation, NSF, (IIP-1417181); Ministry of Science and Technology, Taiwan, MOST	University of Minnesota	MIS Quart Manage Inf Syst	2-s2.0-85019843412	113	33
79	Health Seekers’ Acceptance and Adoption Determinants of Telemedicine in Emerging Economies	31	1	0.00392213	Zobair K.M.; Sanzogni L.; Houghton L.; Sandhu K.; Islam M.J.	2021	Australasian Journal of Information Systems	9	10.3127/AJIS.V25I0.3071	https://www.scopus.com/inward/record.uri?eid=2-s2.0-85124005542&doi=10.3127%2fAJIS.V25I0.3071&partnerID=40&md5=e55de5845adce5d45041e8257b9d9a8e	Griffith University, Brisbane, Australia	Zobair K.M., Griffith University, Brisbane, Australia; Sanzogni L., Griffith University, Brisbane, Australia; Houghton L., Griffith University, Brisbane, Australia; Sandhu K., Griffith University, Brisbane, Australia; Islam M.J., Griffith University, Brisbane, Australia	This study investigates health seekers’ acceptance and adoption determinants of telemedicine services in a rural public hospital setting in an emerging economy using an adapted, extended Technology Acceptance Model. The present study pursued synthesising a plethora of existing literature and contextualised the significance of seven broad categories of potential determinants that significantly aff…	Acceptance; Ict; Pls-sem; Rural and remote areas; Technology acceptance model; Telemedicine	0	Ministry of Health and Family Welfare of Bangladesh	Australasian Association for Information Systems	Australas. J. Inf. Syst.	2-s2.0-85124005542	40	277
82	A field study of the effect of interpersonal trust on virtual collaborative relationship performance	4	3	0.00100958	Paul D.L.; McDaniel Jr. R.R.	2004	MIS Quarterly: Management Information Systems	290	10.2307/25148633	https://www.scopus.com/inward/record.uri?eid=2-s2.0-9744260313&doi=10.2307%2f25148633&partnerID=40&md5=a9d87d39252c99be540c942ae9e30bc3	Department of Information Technology, Daniels College of Business, University of Denver, Denver, CO 80208, 2101 S. University Boulevard, United States; Department of Management Science, McCombs School of Business, University of Texas at Austin, Austin, TX 78712, United States	Paul D.L., Department of Information Technology, Daniels College of Business, University of Denver, Denver, CO 80208, 2101 S. University Boulevard, United States; McDaniel Jr. R.R., Department of Management Science, McCombs School of Business, University of Texas at Austin, Austin, TX 78712, United States	This article examines the relationship between interpersonal trust and virtual collaborative relationship (VCR) performance. Findings from a study of 10 operational telemedicine projects in health care delivery systems are presented. The results presented here confirm, extend, and apparently contradict prior studies of interpersonal trust. Four types of interpersonal trust - calculative, competen…	Collaboration; Interpersonal trust; Telemedicine; Virtual teams	Data processing; Data reduction; Health care; Information technology; Knowledge based systems; Large scale systems; Project management; Telemedicine; Collaboration; Intersonal trust; Virtual collaborative relationship (VCR); Virtual teams; Virtual corporation	0	Management Information Systems Research Center	MIS Quart Manage Inf Syst	2-s2.0-9744260313	262	11
83	Collaborative activities in virtual settings: A knowledge management perspective of telemedicine	9	3	0.00282959	Paul D.L.	2006	Journal of Management Information Systems	99	10.2753/MIS0742-1222220406	https://www.scopus.com/inward/record.uri?eid=2-s2.0-33748621763&doi=10.2753%2fMIS0742-1222220406&partnerID=40&md5=31843e6cdee2235c47b9b9746108248f	Department of Information Technology and Electronic Commerce, Daniels College of Business, University of Denver, Denver, CO, United States	Paul D.L., Department of Information Technology and Electronic Commerce, Daniels College of Business, University of Denver, Denver, CO, United States	Advances in information and communications technology have made possible collaborative activities in virtual settings. Virtual settings can significantly expand the knowledge resources available, yet they also create additional challenges to the already difficult activities of collaborating. The purpose of this research is to provide a better understanding of how collaborative activities in virtu…	Collaboration; Knowledge management; Telemedicine; Virtual teams	Computer supported cooperative work; Electronic communities; Health care; Information technology; Information theory; Knowledge management; Virtual settings; Telemedicine	0	0	J Manage Inf Syst	2-s2.0-33748621763	185	34
84	Digital Health Studies: Business and Management Theory Perspective	16	3	0.00298059	Oparin E.; Panibratov A.; Ermolaeva L.	2021	Journal of East-West Business	0	10.1080/10669868.2021.1931622	https://www.scopus.com/inward/record.uri?eid=2-s2.0-85114806065&doi=10.1080%2f10669868.2021.1931622&partnerID=40&md5=88b2be818328775dd19a2b0876ce6322	School of Management, Saint-Petersburg State University, St. Petersburg, Russian Federation	Oparin E., School of Management, Saint-Petersburg State University, St. Petersburg, Russian Federation; Panibratov A., School of Management, Saint-Petersburg State University, St. Petersburg, Russian Federation; Ermolaeva L., School of Management, Saint-Petersburg State University, St. Petersburg, Russian Federation	Digital Health (DH) is an emerging area of scholarly attention. DH represents the solid ground for interdisciplinary research as it combines society, technologies and management. The aim of this paper is to advance the knowledge of DH business by reviewing existing studies of DH as an inter-organizational and complex phenomenon and to propose the ground for strategic management studies. Admitting…	Business model; digital health; dynamic capabilities; ecosystem; governance	business; digitization; interdisciplinary approach; knowledge; management practice; numerical model; technology adoption	0	Routledge	J. East-West Bus.	2-s2.0-85114806065	122	450
85	The Limits of Empowerment: How to Reframe the Role of mHealth Tools in the Healthcare Ecosystem	8	4	0.00184336	Morley J.; Floridi L.	2020	Science and Engineering Ethics	32	10.1007/s11948-019-00115-1	https://www.scopus.com/inward/record.uri?eid=2-s2.0-85067240828&doi=10.1007%2fs11948-019-00115-1&partnerID=40&md5=e07335d2a402ea435760db541389a8a0	Oxford Internet Institute, University of Oxford, 1 St Giles, Oxford, OX1 3JS, United Kingdom; The Alan Turing Institute, 96 Euston Road, London, NW1 2DB, United Kingdom	Morley J., Oxford Internet Institute, University of Oxford, 1 St Giles, Oxford, OX1 3JS, United Kingdom; Floridi L., Oxford Internet Institute, University of Oxford, 1 St Giles, Oxford, OX1 3JS, United Kingdom, The Alan Turing Institute, 96 Euston Road, London, NW1 2DB, United Kingdom	This article highlights the limitations of the tendency to frame health- and wellbeing-related digital tools (mHealth technologies) as empowering devices, especially as they play an increasingly important role in the National Health Service (NHS) in the UK. It argues that mHealth technologies should instead be framed as digital companions. This shift from empowerment to companionship is advocated…	Digital companions; Digital health technologies; Empowerment; Medical paternalism; mHealth; NHS	Delivery of Health Care; Ecosystem; Empowerment; Humans; State Medicine; Telemedicine; ecosystem; empowerment; health care delivery; human; national health service; telemedicine	0	Springer	Sci. Eng. Ethics	2-s2.0-85067240828	200	114
86	Empowerment through digital health trackers: an exploration of Indigenous Australian women and physical activity in leisure settings	8	4	0.00240812	Maxwell H.; O’Shea M.; Stronach M.; Pearce S.	2021	Annals of Leisure Research	17	10.1080/11745398.2019.1674677	https://www.scopus.com/inward/record.uri?eid=2-s2.0-85074038587&doi=10.1080%2f11745398.2019.1674677&partnerID=40&md5=4d8dcca15e073078ac046454146d6d9a	College of Health and Medicine, University of Tasmania, Sydney Campus, Australia; School of Business, Western Sydney University, Sydney, Australia; Business Faculty, University of Technology Sydney, Sydney, Australia	Maxwell H., College of Health and Medicine, University of Tasmania, Sydney Campus, Australia; O’Shea M., School of Business, Western Sydney University, Sydney, Australia; Stronach M., Business Faculty, University of Technology Sydney, Sydney, Australia; Pearce S., Business Faculty, University of Technology Sydney, Sydney, Australia	Drawing on a strengths-based empowerment approach and Indigenous traditions of ‘yarning’, this research explores how digital health technologies might contribute to Indigenous Australian women’s increased participation in physical activity in leisure settings. While people have long controlled their bodies, conventionally through diaries and weight scales, digital self-tracking of one’s bodily st…	Aboriginal; digital health trackers; Indigenous women; leisure; physical activity; self-tracking; yarning	0	New Zealand Association of Leisure Studies	Routledge	Ann. Leis Res.	2-s2.0-85074038587	203	199
89	Understanding factors influencing the adoption of a mobile platform of medical and senior care in China	17	2	0.00316178	Xiong J.; Zuo M.	2022	Technological Forecasting and Social Change	10	10.1016/j.techfore.2022.121621	https://www.scopus.com/inward/record.uri?eid=2-s2.0-85126278442&doi=10.1016%2fj.techfore.2022.121621&partnerID=40&md5=5e329c3dc1fb871d41c5ab7bae375ba1	School of Information, Beijing Wuzi University, Beijing, 101149, China; Research Institute of Smart Senior Care, Renmin University of China, Beijing, 100872, China; School of Information, Renmin University of China, Beijing, 100872, China	Xiong J., School of Information, Beijing Wuzi University, Beijing, 101149, China, Research Institute of Smart Senior Care, Renmin University of China, Beijing, 100872, China; Zuo M., Research Institute of Smart Senior Care, Renmin University of China, Beijing, 100872, China, School of Information, Renmin University of China, Beijing, 100872, China	A mobile platform of medical and senior care (MPMSC) is a platform that provides users with one-stop medical and senior care services. Although an MPMSC presents users with multiple benefits, there is insufficient understanding of the factors motivating users to adopt such new platforms. Focusing on the characteristics of an MPMSC, this study develops a research model based on the value-based ado…	Mobile health; Perceived benefit; Perceived sacrifice; Perceived value; Technology adoption	China; mHealth; Adoption model; Mobile platform; Model-based OPC; One stop; Perceived benefits; Perceived sacrifice; Perceived value; Research models; Technology adoption; Value-based; elderly care; health care; least squares method; mobile phone; technology adoption; Least squares approximations	Youth Scientific Research Foundation of Beijing Wuzi University, (2021XJQN04); National Natural Science Foundation of China, NSFC, (71771210); Ministry of Education of the People's Republic of China, MOE, (19JZD021); Renmin University of China, RUC, (21XNL018); Fundamental Research Funds for the Central Universities	Elsevier Inc.	Technol. Forecast. Soc. Change	2-s2.0-85126278442	106	267
90	Health information technology and its impact on the quality and cost of healthcare delivery	25	3	0.00409018	Bardhan I.R.; Thouin M.F.	2013	Decision Support Systems	132	10.1016/j.dss.2012.10.003	https://www.scopus.com/inward/record.uri?eid=2-s2.0-84878256424&doi=10.1016%2fj.dss.2012.10.003&partnerID=40&md5=5dab5da041384dd05e7bacb850f0ad30	Naveen Jindal School of Management, University of Texas at Dallas, Richardson, TX 75083-0688, United States	Bardhan I.R., Naveen Jindal School of Management, University of Texas at Dallas, Richardson, TX 75083-0688, United States; Thouin M.F., Naveen Jindal School of Management, University of Texas at Dallas, Richardson, TX 75083-0688, United States	The impact of health information technologies (HIT) on the quality of healthcare delivery is a topic of significant importance and recent research has yielded mixed evidence. We use archival data on HIT usage in combination with data on quality of care processes to conduct a three-year longitudinal study of a large panel of U.S. hospitals. Our analysis extends earlier research on the association …	Electronic medical record; Health information technology; Process quality	Hospitals; Information technology; Medical computing; Medical information systems; Patient treatment; Profitability; Public policy; Telemedicine; Clinical information system; Electronic medical record; Financial management systems; Health information technologies; Health information technologies (HIT); Process quality; Quality and cost of healthcare delivery; Scheduling application; Cost benefit …	0	0	Decis Support Syst	2-s2.0-84878256424	62	27
91	Information technology strategy and alignment issues in health care organizations	15	3	0.00296531	Iveroth E.; Fryk P.; Rapp B.	2013	Health Care Management Review	20	10.1097/HMR.0b013e31826119d7	https://www.scopus.com/inward/record.uri?eid=2-s2.0-84880245044&doi=10.1097%2fHMR.0b013e31826119d7&partnerID=40&md5=a2d5fc08f86131cb70d846093340447c	Department of Business Studies, Uppsala University, Box 513, Sweden; School of Management, Blekinge Institute of Technology, Karlskrona, Sweden	Iveroth E., Department of Business Studies, Uppsala University, Box 513, Sweden; Fryk P., Department of Business Studies, Uppsala University, Box 513, Sweden; Rapp B., School of Management, Blekinge Institute of Technology, Karlskrona, Sweden	BACKGROUND:: Information technology (IT) plays a key role in public health care management because it could improve quality, efficiency, and patient care. Researchers and practitioners repeatedly contend that a health care organization's information systems strategy should be aligned with its objectives and strategies, a notion commonly known as IT alignment. PURPOSE:: Actor-related IT alignment …	health care information technology; IT alignment; IT maturity; IT strategy; qualitative research	Health Care Sector; Humans; Medical Informatics; Organizational Innovation; Planning Techniques; Sweden; article; health care cost; human; medical informatics; organization; organization and management; Sweden	0	0	Health Care Manage. Rev.	2-s2.0-84880245044	126	174
92	eHealth Services and SDG3: Increasing the Capacity of Care	13	1	0.00205657	Wyllie J.; Carlson J.; Heinsch M.; Kay-Lambkin F.; McCoy A.	2022	Australasian Marketing Journal	3	10.1177/18393349211069114	https://www.scopus.com/inward/record.uri?eid=2-s2.0-85126797091&doi=10.1177%2f18393349211069114&partnerID=40&md5=9f2d38f9e9cf8d703162a0bd0433c1b4	University of Newcastle, Callaghan, NSW, Australia; University of Melbourne, VIC, Australia	Wyllie J., University of Newcastle, Callaghan, NSW, Australia; Carlson J., University of Newcastle, Callaghan, NSW, Australia; Heinsch M., University of Newcastle, Callaghan, NSW, Australia; Kay-Lambkin F., University of Newcastle, Callaghan, NSW, Australia; McCoy A., University of Melbourne, VIC, Australia	The paper’s research objective pertains to explicating the concept of value co-creation of health and social outcomes in an eHealth digital ecosystem context that is critical in addressing sustainable development goal (SDG) 3 – good health and well-being. It conceptualises a theoretical framework using the dynamics inherent to the value cocreation process involving a user of eHealth services and …	activity theory; dialogic engagement; eHealth; sustainable development goals; topics; value co-creation	0	National Health and Medical Research Council, NHMRC, (G1801005)	SAGE Publications Ltd	Australas. Mark. J.	2-s2.0-85126797091	153	384
93	The long and winding road of eHealth. The service ecosystem perspective	11	3	0.00252117	Sebastiani R.; Anzivino A.	2022	Journal of Business and Industrial Marketing	2	10.1108/JBIM-02-2021-0107	https://www.scopus.com/inward/record.uri?eid=2-s2.0-85116923553&doi=10.1108%2fJBIM-02-2021-0107&partnerID=40&md5=348e6756ad29aac6ccbef6a5c1af4256	Catholic University of the Sacred Heart, Milan, Italy	Sebastiani R., Catholic University of the Sacred Heart, Milan, Italy; Anzivino A., Catholic University of the Sacred Heart, Milan, Italy	Purpose: This paper aims to investigate the eHealth ecosystem’s evolution during the coronavirus disease 2019 (COVID-19) pandemic and its effects on the progression of care for patients with chronic cardiovascular disease. Design/methodology/approach: To attain the aim of the study, this study chose to adopt a qualitative method that matches the complexity of the issue. The study was conducted in…	Chronic disease; COVID-19; Drivers; eHealth; Inhibitors; Service ecosystem	0	0	Emerald Publishing	J. Bus. Ind. Mark.	2-s2.0-85116923553	176	404
94	Service Provider’s Experiences of Service Separation: The Case of Telehealth	13	1	0.00182071	Green T.; Hartley N.; Gillespie N.	2016	Journal of Service Research	50	10.1177/1094670516666674	https://www.scopus.com/inward/record.uri?eid=2-s2.0-84994499928&doi=10.1177%2f1094670516666674&partnerID=40&md5=d100115a5f12f444e8bc2e640d79a440	UQ Business School, The University of Queensland, St. Lucia, Brisbane, QLD, Australia	Green T., UQ Business School, The University of Queensland, St. Lucia, Brisbane, QLD, Australia; Hartley N., UQ Business School, The University of Queensland, St. Lucia, Brisbane, QLD, Australia; Gillespie N., UQ Business School, The University of Queensland, St. Lucia, Brisbane, QLD, Australia	As more and more technologies are infused into service delivery, service providers must continuously renegotiate the ways in which they understand service delivery across increasingly high-tech, low-touch modalities. This exploratory qualitative study examines what health care service providers experience when offering separated services in the empirical context of telehealth. In-depth phenomenog…	qualitative; service providers; service separation; technology-infused services; telehealth	0	0	SAGE Publications Inc.	J. Serv. Res.	2-s2.0-84994499928	146	77
95	When the Aims and the Ends of Health Care Misalign	17	1	0.00233794	Berry L.L.; Attai D.J.; Scammon D.L.; Awdish R.L.A.	2022	Journal of Service Research	19	10.1177/1094670520975150	https://www.scopus.com/inward/record.uri?eid=2-s2.0-85096514298&doi=10.1177%2f1094670520975150&partnerID=40&md5=5392801184c8a3eaec0e3ef52c6b4cc2	Mays Business School, Texas AM University, College Station, TX, United States; Institute for Healthcare Improvement, Boston, MA, United States; Department of Surgery, David Geffen School of Medicine at UCLA, Los Angeles, CA, United States; David Eccles School of Business, University of Utah, Salt Lake City, UT, United States; Pulmonary Hypertension Program, Department of Pulmonary and Critical Ca…	Berry L.L., Mays Business School, Texas AM University, College Station, TX, United States, Institute for Healthcare Improvement, Boston, MA, United States; Attai D.J., Department of Surgery, David Geffen School of Medicine at UCLA, Los Angeles, CA, United States; Scammon D.L., David Eccles School of Business, University of Utah, Salt Lake City, UT, United States; Awdish R.L.A., Pulmonary Hyperten…	In health care, a high-emotion service, unintended consequences can be especially problematic. People’s physical, psychological, and financial well-being—even their lives—are at stake. As scientific, technological, and demographic changes make health care a much more complex service to deliver, efforts to anticipate, avoid, and correct unintended consequences become more crucial. Using narrative …	electronic health records; family caregivers; overtreatment of advanced illness; relational medicine	0	0	SAGE Publications Inc.	J. Serv. Res.	2-s2.0-85096514298	102	182
96	When Does Diffusion Stop? Forecasting Innovation Diffusion: System Dynamics for Telehealth	29	1	0.00335674	Tsai J.-M.; Hung S.-W.	2020	Journal of Engineering and Technology Management - JET-M	5	10.1016/j.jengtecman.2020.101592	https://www.scopus.com/inward/record.uri?eid=2-s2.0-85090946669&doi=10.1016%2fj.jengtecman.2020.101592&partnerID=40&md5=dfbfa8c5eb21789de55831032f0ea4de	Department of Gerontological Health Care, National Taipei University of Nursing and Health Sciences, 365, Mingte Road, Peitou Dist., Taipei City, 112, Taiwan; Department of Business Administration, National Central University, 300, Jung-Da Road, Tao-Yuan 320, Jung-Li City, Taiwan	Tsai J.-M., Department of Gerontological Health Care, National Taipei University of Nursing and Health Sciences, 365, Mingte Road, Peitou Dist., Taipei City, 112, Taiwan; Hung S.-W., Department of Business Administration, National Central University, 300, Jung-Da Road, Tao-Yuan 320, Jung-Li City, Taiwan	With the rapid aging of the global population, telehealth has become one of the most important applications in the emerging industries. The present study proposes innovation diffusion for telehealth using a system dynamics model. The results indicate that telehealth technology is already at a mature stage, and that policy promotion and market demands are the main factors in diffusion enhancement.…	Forecasting; Innovation diffusion; System dynamics; Telehealth	Decision making; Diffusion; Medical computing; System theory; Critical factors; Diffusion enhancement; Global population; Innovation diffusion; Provide guidances; System dynamics model; Technology planning; Telehealth technologies; eHealth	0	Elsevier B.V.	J Eng Technol Manage JET M	2-s2.0-85090946669	47	339
97	Digital health eco-systems: An epochal review of practice-oriented research	13	3	0.00237702	Stephanie L.; Sharma R.S.	2020	International Journal of Information Management	30	10.1016/j.ijinfomgt.2019.10.017	https://www.scopus.com/inward/record.uri?eid=2-s2.0-85075830385&doi=10.1016%2fj.ijinfomgt.2019.10.017&partnerID=40&md5=28ab082a0a1cf9c328b200001ad49407	School of Communication & Information, Nanyang Technological University, Singapore; UC Business School, University of Canterbury, Christchurch, New Zealand	Stephanie L., School of Communication & Information, Nanyang Technological University, Singapore; Sharma R.S., UC Business School, University of Canterbury, Christchurch, New Zealand	This article describes an epochal review of research literature on practice-oriented digital health ecosystems that have emerged during the period between 1998 and 2018. Practice-orientation refers to efforts that have resulted in positive impact and transformations in the delivery of healthcare. The review is epochal in the sense that there have been 3 major stages of innovation and diffusion in…	Digital transformation of healthcare; Electronic medical records; Health informatics	Data Analytics; Health care; Interoperability; Medical computing; Digital health ecosystems; Digital transformation; Electronic medical record; Emerging information technologies; Health clouds; Interoperable services; Literature search; Qualitative research; Medical informatics	0	Elsevier Ltd	Int J Inf Manage	2-s2.0-85075830385	148	120
98	How does online doctor–patient interaction affect online consultation and offline medical treatment?	40	1	0.0043968	Xing W.; Hsu P.Y.; Chang Y.-W.; Shiau W.-L.	2020	Industrial Management and Data Systems	35	10.1108/IMDS-05-2019-0261	https://www.scopus.com/inward/record.uri?eid=2-s2.0-85077582828&doi=10.1108%2fIMDS-05-2019-0261&partnerID=40&md5=bcc6286eb14114f1993077be89c3b490	Hong Kong Baptist University, Kowloon, Hong Kong; Department of Business Administration, National Central University, Taoyuan, Taiwan; National Taichung University of Science and Technology, Taichung, Taiwan; Department of Business Administration, Zhejiang University of Technology, Hangzhou, China	Xing W., Hong Kong Baptist University, Kowloon, Hong Kong; Hsu P.Y., Department of Business Administration, National Central University, Taoyuan, Taiwan; Chang Y.-W., National Taichung University of Science and Technology, Taichung, Taiwan; Shiau W.-L., Department of Business Administration, Zhejiang University of Technology, Hangzhou, China	Purpose: The purpose of this paper is to investigate factors that influence the patients’ intentions to visit doctors face-to-face for consultations from the perspective of online doctor–patient interaction. Justice theory, SERVQUAL and the halo effect are integrated to develop a research model based on the performance-evaluation-outcome framework. The authors hypothesize that perceived justice a…	Doctor–patient interaction; eHealth; Halo effect; Justice theory; Online consultation; Service quality	Diagnosis; eHealth; Least squares approximations; Quality control; Quality of service; Surveys; Halo effect; Justice theory; Online consultation; Patient interaction; Service Quality; Patient treatment	0	Emerald Group Holdings Ltd.	Ind Manage Data Sys	2-s2.0-85077582828	24	101
99	Consumers' willingness to purchase online mental health services	18	1	0.00244307	Mannan M.; Ahamed R.; Zaman S.B.	2019	Journal of Services Marketing	13	10.1108/JSM-05-2018-0163	https://www.scopus.com/inward/record.uri?eid=2-s2.0-85069054789&doi=10.1108%2fJSM-05-2018-0163&partnerID=40&md5=9306fd471b51bf9d84e61f408d327ee9	Department of Marketing and International Business, North South University, Dhaka, Bangladesh	Mannan M., Department of Marketing and International Business, North South University, Dhaka, Bangladesh; Ahamed R., Department of Marketing and International Business, North South University, Dhaka, Bangladesh; Zaman S.B., Department of Marketing and International Business, North South University, Dhaka, Bangladesh	Purpose: The purpose of this paper is to investigate the direct effects of eHealth literacy, perceived competence, perceived electronic word-of-mouth (eWOM) credibility and price perception on consumers' willingness to purchase online mental health services. This study also examines the mediating role of perceived information quality on the eHealth literacy-consumers' willingness to purchase onli…	Ehealth literacy; Perceived competence; Perceived eWOM credibility; Perceived information quality; Price perception; Willingness to purchase online mental health services	0	0	Emerald Group Holdings Ltd.	J. Serv. Res.	2-s2.0-85069054789	99	234
100	The adoption of mobile healthcare by hospital's professionals: An integrative perspective	47	1	0.00536955	Wu I.-L.; Li J.-Y.; Fu C.-Y.	2011	Decision Support Systems	300	10.1016/j.dss.2011.03.003	https://www.scopus.com/inward/record.uri?eid=2-s2.0-79955924864&doi=10.1016%2fj.dss.2011.03.003&partnerID=40&md5=8eabfbf84e4b3d58ebf6d98cd19f0eb8	Department of Information Management, National Chung Cheng University, Ming-Hsiung, Chia-Yi, 168 University Road, Taiwan; Institute of Information Science, Academia Sinica, Taiwan; Department of Information Management, WuFeng University of Science and Technology, Chia-Yi, Taiwan	Wu I.-L., Department of Information Management, National Chung Cheng University, Ming-Hsiung, Chia-Yi, 168 University Road, Taiwan; Li J.-Y., Institute of Information Science, Academia Sinica, Taiwan; Fu C.-Y., Department of Information Management, WuFeng University of Science and Technology, Chia-Yi, Taiwan	The adoption rate of mobile healthcare is relatively low in the hospital. In practice, a study of how healthcare professionals adopt mobile services to support their work is imperative. An integration of TAM and TPB, concerning both technological and organizational aspects, is important for understanding the adoption of mobile healthcare. However, mobile healthcare is a wireless device which is o…	Mobile healthcare; Personal innovativeness in IT; Personal service availability; TAM; TPB	Hospitals; Mobile health care; Personal innovativeness; Personal services; TAM; TPB; Health care	0	0	Decis Support Syst	2-s2.0-79955924864	15	10
101	A process perspective on platform design and management: evidence from a digital platform in health care	22	3	0.00402849	Fürstenau D.; Auschra C.; Klein S.; Gersch M.	2019	Electronic Markets	25	10.1007/s12525-018-0323-4	https://www.scopus.com/inward/record.uri?eid=2-s2.0-85058436465&doi=10.1007%2fs12525-018-0323-4&partnerID=40&md5=044cfa0225a3f1e983878046bb09697f	Department of Information Systems, Freie Universität Berlin, Garystr. 21, Berlin, 14195, Germany; Department of Management, Freie Universität Berlin, Boltzmannstr. 20, Berlin, 14195, Germany; Department of Information Systems, WWU Münster, Leonardo Campus 11, Münster, 48149, Germany	Fürstenau D., Department of Information Systems, Freie Universität Berlin, Garystr. 21, Berlin, 14195, Germany; Auschra C., Department of Management, Freie Universität Berlin, Boltzmannstr. 20, Berlin, 14195, Germany; Klein S., Department of Information Systems, WWU Münster, Leonardo Campus 11, Münster, 48149, Germany; Gersch M., Department of Information Systems, Freie Universität Berlin, Garyst…	Multi-sided platforms have become the hallmark of the digital economy. However, their impact varies profoundly across different markets. We have done a longitudinal case study on HSPC, a platform jointly provided by a consortium led by multiple U.S. health care providers. Our focus is on the development processes of the platform over a period of five years and the underlying management decisions …	Digital health platforms; Platform governance; Process perspective; Standardization; Technical architecture	0	0	Springer	Electron. Mark.	2-s2.0-85058436465	80	145
102	Assessing m-Health success in Bangladesh: An empirical investigation using IS success models	36	1	0.00432059	Hossain M.A.	2016	Journal of Enterprise Information Management	37	10.1108/JEIM-02-2014-0013	https://www.scopus.com/inward/record.uri?eid=2-s2.0-84984782726&doi=10.1108%2fJEIM-02-2014-0013&partnerID=40&md5=ec2d0e13a66bf33a09936663568cc49f	School of Business IT and Logistics, RMIT University, Melbourne, Australia	Hossain M.A., School of Business IT and Logistics, RMIT University, Melbourne, Australia	Purpose: Mobile health, i.e. m-Health possesses huge potential, especially to the developing countries and remote locations of developed countries. The success of such systems may create a healthier society through eradicating health incidents, which cannot otherwise be addressed with “brick and mortar” type of health systems. The purpose of this paper is to develop an m-Health success model from…	IS success model; Mobile health; Quality of health life; User satisfaction	0	0	Emerald Group Publishing Ltd.	J. Enterp. Inf. Manage.	2-s2.0-84984782726	31	94
103	Predicting subjective well-being among mHealth users: a readiness – value model	31	1	0.00342843	Aboelmaged M.; Hashem G.; Mouakket S.	2021	International Journal of Information Management	15	10.1016/j.ijinfomgt.2020.102247	https://www.scopus.com/inward/record.uri?eid=2-s2.0-85092130897&doi=10.1016%2fj.ijinfomgt.2020.102247&partnerID=40&md5=089758be88da46e75242ea14fab01cd4	College of Business Administration, University of Sharjah, P.O. Box 27272, Sharjah, United Arab Emirates; Faculty of Commerce, Helwan University, Cairo, Egypt; College of Computing and Informatics, University of Sharjah, P.O. Box 27272, Sharjah, United Arab Emirates	Aboelmaged M., College of Business Administration, University of Sharjah, P.O. Box 27272, Sharjah, United Arab Emirates; Hashem G., Faculty of Commerce, Helwan University, Cairo, Egypt; Mouakket S., College of Computing and Informatics, University of Sharjah, P.O. Box 27272, Sharjah, United Arab Emirates	mHealth applications (MHA) have recently attracted great attention from various stakeholders as they are indeed important means to enhance users’ subjective well-being. While prior research has mainly focused on intention or adoption phase, little work has empirically examined the post-adoption effects of MHA with scarce attention given to the well-being outcome. Actual users are likely to concei…	Hedonic value; mHealth; Post-adoption; Subjective well-being; Technology readiness; Utilitarian value	Computer networks; Information management; Direct experience; Hedonic values; Innovativeness; Perceived value; Post adoptions; Survey data; Technology readiness; Theory and practice; mHealth	0	Elsevier Ltd	Int J Inf Manage	2-s2.0-85092130897	39	213
104	Differences in mobile health app use: A source of new digital inequalities?	40	1	0.00449773	Bol N.; Helberger N.; Weert J.C.M.	2018	Information Society	168	10.1080/01972243.2018.1438550	https://www.scopus.com/inward/record.uri?eid=2-s2.0-85048289913&doi=10.1080%2f01972243.2018.1438550&partnerID=40&md5=8795aaea0f643c29ccc7a67a1f85a2ad	Amsterdam School of Communication Research, University of Amsterdam, Amsterdam, Netherlands; Institute for Information Law, University of Amsterdam, Amsterdam, Netherlands	Bol N., Amsterdam School of Communication Research, University of Amsterdam, Amsterdam, Netherlands; Helberger N., Institute for Information Law, University of Amsterdam, Amsterdam, Netherlands; Weert J.C.M., Amsterdam School of Communication Research, University of Amsterdam, Amsterdam, Netherlands	This article provides a more differentiated understanding of mobile health consumers, and considers whether health app use may contribute to new digital inequalities. It focuses on factors associated with mobile health app use, and identifies which factors explain the use of different types of health apps. Data from a large representative sample of the Dutch population (N = 1,079) show that mobil…	Digital inequalities; E-health literacy; Mobile health apps; Preventive health; Privacy concerns	0	Universiteit van Amsterdam, UvA	Routledge	Inf. Soc.	2-s2.0-85048289913	23	20
105	Negotiating ICT development and use: The case of a telemedicine system in the healthcare region of Crete	23	3	0.00393092	Constantinides P.; Barrett M.	2006	Information and Organization	74	10.1016/j.infoandorg.2005.07.001	https://www.scopus.com/inward/record.uri?eid=2-s2.0-30044444799&doi=10.1016%2fj.infoandorg.2005.07.001&partnerID=40&md5=65fe442ccb66eea292974b95244f6260	The Judge Institute of Management, University of Cambridge, Cambridge CB2 1AG, Trumpington Street, United Kingdom	Constantinides P., The Judge Institute of Management, University of Cambridge, Cambridge CB2 1AG, Trumpington Street, United Kingdom; Barrett M., The Judge Institute of Management, University of Cambridge, Cambridge CB2 1AG, Trumpington Street, United Kingdom	Recent research on the development and use of information and communication technology (ICT) has focused on the emergent use of technology in practice and the multiplicity of outcomes being simultaneously negotiated by different groups and individuals. In this paper, we seek to understand this emergent process by examining the interrelationship between the context(s) in which ICTs are introduced,…	Boundary objects; ICT; Interpretive case studies; Organizational change; Process research; Telemedicine	0	Cambridge-MIT Institute, CMI	0	Inf. Organ.	2-s2.0-30044444799	74	46
106	Organizational path constitution in technological innovation: Evidence from rural telehealth	22	3	0.00395217	Singh R.; Mathiassen L.; Mishra A.	2015	MIS Quarterly: Management Information Systems	51	10.25300/misq/2015/39.3.06	https://www.scopus.com/inward/record.uri?eid=2-s2.0-84947729862&doi=10.25300%2fmisq%2f2015%2f39.3.06&partnerID=40&md5=29cb87562246ff8eefe1b4a7882437aa	Health Services Policy and Management, Arnold School of Public Health, University of South Carolina, 915 Greene Street, Discovery 1, Columbia, 29208, SC, United States; Computer Information Systems, J. Mack Robinson College of Business, Georgia State University, 35 Broad Street NW, Atlanta, 30303, GA, United States; Health Administration and Computer Information Systems, J. Mack Robinson College …	Singh R., Health Services Policy and Management, Arnold School of Public Health, University of South Carolina, 915 Greene Street, Discovery 1, Columbia, 29208, SC, United States; Mathiassen L., Computer Information Systems, J. Mack Robinson College of Business, Georgia State University, 35 Broad Street NW, Atlanta, 30303, GA, United States; Mishra A., Health Administration and Computer Informatio…	Path constitution theory has emerged as a promising combination of two contrasting perspectives on technological innovation: path dependence, which focuses on historically embedded, contingent processes that are more or less beyond the control of actors, and path creation, which emphasizes mindful contributions from powerful actors. However, the current path constitution literature focuses on mac…	Innovation path constitution; Path creation; Path dependence; Public health; Rural telehealth; Social construction of technology; Technological innovation	Medical computing; Public health; Path creation; Path dependence; Social construction of technology; Technological innovation; Telehealth; eHealth	0	University of Minnesota	MIS Quart Manage Inf Syst	2-s2.0-84947729862	78	75
107	Why do people use gamification services?	53	1	0.00615743	Hamari J.; Koivisto J.	2015	International Journal of Information Management	383	10.1016/j.ijinfomgt.2015.04.006	https://www.scopus.com/inward/record.uri?eid=2-s2.0-84928481593&doi=10.1016%2fj.ijinfomgt.2015.04.006&partnerID=40&md5=702e1e97942cca1f7f0097f229f933e3	Game Research Lab, School of Information Sciences, University of Tampere, FIN-33014, Finland; Aalto University, School of Business, P.O. Box 21220, 00076, Finland	Hamari J., Game Research Lab, School of Information Sciences, University of Tampere, FIN-33014, Finland, Aalto University, School of Business, P.O. Box 21220, 00076, Finland; Koivisto J., Game Research Lab, School of Information Sciences, University of Tampere, FIN-33014, Finland	In recent years, technology has been increasingly harnessed for motivating and supporting people toward various individually and collectively beneficial behaviors. One of the most popular developments in this field has been titled gamification. Gamification refers to technologies that attempt to promote intrinsic motivations toward various activities, commonly, by employing design characteristic …	eHealth; Gamification; Online game; Persuasive technology; Technology acceptance	eHealth; Motivation; Design characteristics; Hedonic aspects; Intrinsic motivation; On-line games; Persuasive technology; Social factor; Social motivations; Technology acceptance; Gamification	Suomen Kulttuurirahasto, SKR, (40107/14, 40111/14, 40134/13); Tekes	Elsevier Ltd	Int J Inf Manage	2-s2.0-84928481593	10	6
108	Digital information flows across a B2C/C2C continuum and technological innovations in service ecosystems: A service-dominant logic perspective	47	1	0.00557466	Peltier J.W.; Dahl A.J.; Swan E.L.	2020	Journal of Business Research	60	10.1016/j.jbusres.2020.03.020	https://www.scopus.com/inward/record.uri?eid=2-s2.0-85082437473&doi=10.1016%2fj.jbusres.2020.03.020&partnerID=40&md5=3fcf92ad6ffbd27564a0ca277762c8b4	University of Wisconsin-Whitewater, 800 W Main Street, Whitewater, 53190, WI, United States; Baylor University, 1301 S University Parks Dr, Waco, 76706, TX, United States	Peltier J.W., University of Wisconsin-Whitewater, 800 W Main Street, Whitewater, 53190, WI, United States; Dahl A.J., University of Wisconsin-Whitewater, 800 W Main Street, Whitewater, 53190, WI, United States; Swan E.L., Baylor University, 1301 S University Parks Dr, Waco, 76706, TX, United States	Value co-creation for service innovations involves integrating inputs from multiple actors within service ecosystems. Traditionally, value co-creation has been considered in light of business-to-consumer (B2C) interactions. The emergence of digital information platforms allowing consumer-to-consumer (C2C) communications is changing how service ecosystems establish and create value for service inn…	Digital information flow continuum; Service ecosystems; Service innovations; Service-dominant logic; Telemedicine; Value co-creation	0	0	Elsevier Inc.	J. Bus. Res.	2-s2.0-85082437473	16	61
109	How medical practice evolves: Learning to treat failing hearts with an implantable device	20	3	0.00340228	Morlacchi P.; Nelson R.R.	2011	Research Policy	69	10.1016/j.respol.2011.01.001	https://www.scopus.com/inward/record.uri?eid=2-s2.0-79953246568&doi=10.1016%2fj.respol.2011.01.001&partnerID=40&md5=9b2464f19bd7029661329daf7c20fbb5	University of Sussex, Falmer BN1 9QE, United Kingdom; Columbia University, NY, United States	Morlacchi P., University of Sussex, Falmer BN1 9QE, United Kingdom; Nelson R.R., Columbia University, NY, United States	In this article we propose that medical practice evolves as a result of progress along three different pathways: improvement in the ability to develop effective medical technologies, learning in medical practice, and advances in biomedical scientific understanding of disease. The relative importance of these three pathways varies from case to case, and often they interact strongly. More specifica…	Biomedical scientific understanding; Clinical research; Evaluation; Evolution; Learning; Medical practice; Medical technologies; Policy	Biomedical engineering; Implants (surgical); Innovation; Research; Technology; Biomedical scientific understanding; Clinical research; Evaluation; Evolution; Learning; Medical practice; Medical technologies; Policy; Engineering education	National Institutes of Health, NIH	0	Res Policy	2-s2.0-79953246568	88	50
110	From visions to practice–The role of sensemaking, institutional logic and pragmatic practice	16	3	0.00292498	Linderoth H.C.J.	2017	Construction Management and Economics	18	10.1080/01446193.2016.1250930	https://www.scopus.com/inward/record.uri?eid=2-s2.0-84994291455&doi=10.1080%2f01446193.2016.1250930&partnerID=40&md5=f6c8139d92d0d1cdd75b2e81b0394cbe	School of Engineering, Jönköping University, Jönköping, Sweden	Linderoth H.C.J., School of Engineering, Jönköping University, Jönköping, Sweden	The emergence of a new technology like BIM is often connected with extensive discussions of industrial and organizational development and change. However, predicting the use trajectory of a technology has always been a difficult task. In understanding the adoption and use of information and communication technology (ICT), the way that people make sense of a technology is an important component. E…	BIM; implementation; institutional logic; organizational change; sensemaking; telemedicine	Sweden; Computer circuits; Reconfigurable hardware; Societies and institutions; Telemedicine; Conceptual frameworks; implementation; Information and Communication Technologies; institutional logic; Organizational change; Organizational development; Sensemaking; Swedishs; conceptual framework; information and communication technology; modeling; organizational change; technology adoption; Informati…	0	Routledge	Constr. Manage. Econ.	2-s2.0-84994291455	116	189
111	The Users' Behavioral Intention to use Mobile Health-Tech Application to Prevent the Spreading of Coronavirus	59	1	0.00635594	Almasri A.	2022	South East European Journal of Economics and Business	1	10.2478/jeb-2022-0012	https://www.scopus.com/inward/record.uri?eid=2-s2.0-85144986279&doi=10.2478%2fjeb-2022-0012&partnerID=40&md5=8b6c6d86f4632f311335d75d06dd64f0	Department of Management Information Systems, Al-Balqa Applied University, P.O.Box 206, Salt, 19117, Jordan	Almasri A., Department of Management Information Systems, Al-Balqa Applied University, P.O.Box 206, Salt, 19117, Jordan	The emergence of mobile health applications (MH-Apps) has enhanced the healthcare field's services, particularly in the treatment, diagnosis, and follow-up. AMAN Mobile Health Application (AMAN MH-App) is one of the health-tech solutions used to fight the Coronavirus pandemic. It has a built-in feature to track users' activities to protect users from contacting an infected person. However, the ac…	AMAN MH-App; Behavioral Intention; Covid-19; Mobile Health Application	0	0	Sciendo	South East Euro. J. Econ. Bus.	2-s2.0-85144986279	7	421
112	The Paradoxes of Telehealth: a Review of the Literature 2000–2015	12	3	0.0022372	Standing C.; Standing S.; McDermott M.-L.; Gururajan R.; Kiani Mavi R.	2018	Systems Research and Behavioral Science	56	10.1002/sres.2442	https://www.scopus.com/inward/record.uri?eid=2-s2.0-85006324008&doi=10.1002%2fsres.2442&partnerID=40&md5=5340558d94900548d61abd0b981373cc	Edith Cowan University, Centre for Innovative Practice, School of Business and Law, Joondalup, WA, Australia; School of Management and Enterprise, University of Southern Queensland, Toowoomba, QLD, Australia	Standing C., Edith Cowan University, Centre for Innovative Practice, School of Business and Law, Joondalup, WA, Australia; Standing S., Edith Cowan University, Centre for Innovative Practice, School of Business and Law, Joondalup, WA, Australia; McDermott M.-L., Edith Cowan University, Centre for Innovative Practice, School of Business and Law, Joondalup, WA, Australia; Gururajan R., School of Ma…	Telehealth literature has grown over the years to be a substantial body of work. However, research still highlights problems in extracting value from telehealth activities. In this paper, we analyse the telehealth literature over the period 2000–2015. The methodology focuses on paradoxes or surprises in the findings. We explain the lack of an operating model for telehealth as a debilitating featu…	adoption barriers; paradoxes; review; telehealth	Behavioral research; Reviews; Systems science; Adoption barriers; Cost saving; nocv1; Operating models; Paradoxes; Research agenda; Telehealth; Medical computing	0	John Wiley and Sons Ltd	Syst. Res. Behav. Sci.	2-s2.0-85006324008	157	65
113	Corporate governance and the adoption of health information technology within integrated delivery systems	12	3	0.00208732	Baird A.; Furukawa M.F.; Rahman B.; Schneller E.S.	2014	Health Care Management Review	4	10.1097/HMR.0b013e318294e5e6	https://www.scopus.com/inward/record.uri?eid=2-s2.0-84902257631&doi=10.1097%2fHMR.0b013e318294e5e6&partnerID=40&md5=745bc379f47843c31c939b9a1c7ce833	Institute of Health Administration, Center for Health Information Technology, Georgia State University, Atlanta, P.O. Box 3988, United States; Office of Economic Analysis, Evaluation, and Modeling, Office of the National Coordinator for Health Information Technology, Department of Health and Human Services, Washington, DC, United States; Department of Supply Chain Management, W.P. Carey School of…	Baird A., Institute of Health Administration, Center for Health Information Technology, Georgia State University, Atlanta, P.O. Box 3988, United States; Furukawa M.F., Office of Economic Analysis, Evaluation, and Modeling, Office of the National Coordinator for Health Information Technology, Department of Health and Human Services, Washington, DC, United States; Rahman B., Department of Supply Ch…	Background: Although several previous studies have found "system affiliation" to be a significant and positive predictor of health information technology (IT) adoption, little is known about the association between corporate governance practices and adoption of IT within U.S. integrated delivery systems (IDSs). Purposes: Rooted in agency theory and corporate governance research, this study examin…	Adoption; centralization of IT decision rights; corporate governance; health information technology; innovation; integrated delivery system; standardization; strategic alignment	Cross-Sectional Studies; Decision Making, Organizational; Delivery of Health Care, Integrated; Humans; Medical Informatics; Retrospective Studies; Technology Transfer; United States; cross-sectional study; human; integrated health care system; medical informatics; organization; organization and management; retrospective study; statistics and numerical data; technology; United States	0	Lippincott Williams and Wilkins	Health Care Manage. Rev.	2-s2.0-84902257631	161	365
114	The relationship between the external environment and physician e-mail communication: The mediating role of health information technology availability	10	3	0.00185603	Mazurenko O.; Hearld L.R.; Menachemi N.	2017	Health Care Management Review	5	10.1097/HMR.0000000000000095	https://www.scopus.com/inward/record.uri?eid=2-s2.0-84947709417&doi=10.1097%2fHMR.0000000000000095&partnerID=40&md5=2d2a2fb27e84ea9c2e32aec52d34b1cd	Health Policy and Management, Richard M. Fairbanks School of Public Health, Indiana University, Indianapolis, United States; School of Health Professions, University of Alabama at Birmingham, United States	Mazurenko O., Health Policy and Management, Richard M. Fairbanks School of Public Health, Indiana University, Indianapolis, United States; Hearld L.R., School of Health Professions, University of Alabama at Birmingham, United States; Menachemi N., Health Policy and Management, Richard M. Fairbanks School of Public Health, Indiana University, Indianapolis, United States	Background: Physician e-mail communication, with patients and other providers, is one of the cornerstones of effective care coordination but varies significantly across physicians. A physician's external environment may contribute to such variations by enabling or constraining a physician's ability to adopt innovations such as health information technology (HIT) that can be used to support e-mail…	external environment; health information technology; mediation analysis; physicians' communication	Communication; Cross-Sectional Studies; Electronic Mail; Female; Group Practice; Hospitals; Humans; Male; Medical Informatics; Organizational Culture; Physician-Patient Relations; Physicians; Surveys and Questionnaires; United States; cross-sectional study; doctor patient relation; e-mail; female; group practice; hospital; human; interpersonal communication; male; medical informatics; organizatio…	0	Lippincott Williams and Wilkins	Health Care Manage. Rev.	2-s2.0-84947709417	182	346
115	Understanding the determinants of mHealth apps adoption in Bangladesh: A SEM-Neural network approach	14	2	0.00251857	Alam M.Z.; Hu W.; Kaium M.A.; Hoque M.R.; Alam M.M.D.	2020	Technology in Society	78	10.1016/j.techsoc.2020.101255	https://www.scopus.com/inward/record.uri?eid=2-s2.0-85083584619&doi=10.1016%2fj.techsoc.2020.101255&partnerID=40&md5=45b2953267e42c4c2dab5be04ef4a3e8	School of Management, Wuhan University of Technology, 205 Luoshi Road, Wuhan, 430070, China; Department of Marketing, Bangladesh University of Professionals (BUP), Mirpur Cantonment, 1216, Dhaka, Bangladesh; Centre for Modern Information Management, School of Management, Huazhong University of Science and Technology, Wuhan, 430074, China; Department of Management Information Systems, University o…	Alam M.Z., School of Management, Wuhan University of Technology, 205 Luoshi Road, Wuhan, 430070, China, Department of Marketing, Bangladesh University of Professionals (BUP), Mirpur Cantonment, 1216, Dhaka, Bangladesh; Hu W., School of Management, Wuhan University of Technology, 205 Luoshi Road, Wuhan, 430070, China; Kaium M.A., Centre for Modern Information Management, School of Management, Huaz…	Due to the low adoption rate of mHealth apps, the apps designers need to understand the factors behind adoption. But understanding the determinants of mHealth apps adoption remains unclear. Comparatively less attention has been given to the factors affecting the adoption of mHealth apps among the young generation. This study aims to examine the factors influencing behavioral intention and actual …	Adoption; Artificial neural network; mHealth apps; UTAUT2	Bangladesh; Education; Behavioral intention; Facilitating conditions; Hedonic motivations; Integrated approach; Neural network model; Structural equation modeling; Technology adoption; Unified theory of acceptance and use of technology; artificial neural network; Internet; technology adoption; mHealth	0	Elsevier Ltd	Technol. Soc.	2-s2.0-85083584619	137	43
116	Users’ intention to continue using mHealth services: A DEMATEL approach during the COVID-19 pandemic	10	2	0.0022114	Alzahrani A.I.; Al-Samarraie H.; Eldenfria A.; Dodoo J.E.; Alalwan N.	2022	Technology in Society	27	10.1016/j.techsoc.2022.101862	https://www.scopus.com/inward/record.uri?eid=2-s2.0-85122252800&doi=10.1016%2fj.techsoc.2022.101862&partnerID=40&md5=f1ecb86b9b6bdf3b54c95bf96139df41	Computer Science Department, Community College, King Saud University, Riyadh, Saudi Arabia; School of Design, University of Leeds, Leeds, UK, United Kingdom; Faculty of Information Technology, Misurata University, Misurata, Libya; College of Distance Education, Department of Business Studies, University of Cape Coast, Cape Coast, Ghana	Alzahrani A.I., Computer Science Department, Community College, King Saud University, Riyadh, Saudi Arabia; Al-Samarraie H., School of Design, University of Leeds, Leeds, UK, United Kingdom; Eldenfria A., Faculty of Information Technology, Misurata University, Misurata, Libya; Dodoo J.E., College of Distance Education, Department of Business Studies, University of Cape Coast, Cape Coast, Ghana; A…	The coronavirus disease 2019 (COVID-19) has changed the way we use and perceive online services. This study examined the influence of service quality factors during COVID-19 on individuals' intention to continue use mHealth services. A decision-making trial and evaluation laboratory (DEMATEL) approach was used to identify and analyse the relationships between service quality and individuals' inte…	Continuous intention; COVID-19; DEMATEL; mHealth; Service quality	Behavioral research; Decision making; mHealth; Quality of service; Continuous intention; Coronavirus disease 2019; Coronaviruses; Decision-making trial and evaluation laboratory; Decisions makings; M-health services; On-line service; Service Quality; Service quality factor; User's intentions; COVID-19; developing world; epidemic; health policy; health services; mobile communication; pandemic; pol…	King Saud University, KSU	Elsevier Ltd	Technol. Soc.	2-s2.0-85122252800	180	138
117	The digital transformation of healthcare: Current status and the road ahead	25	3	0.00495864	Agarwal R.; Gao G.G.; DesRoches C.; Jha A.K.	2010	Information Systems Research	650	10.1287/isre.1100.0327	https://www.scopus.com/inward/record.uri?eid=2-s2.0-78650662858&doi=10.1287%2fisre.1100.0327&partnerID=40&md5=eda792e58b3c74b8cd1f56ae3f374b52	Center for Health Information and Decision Systems, Robert H. Smith School of Business, University of Maryland, College Park, MD 20742, United States; Harvard Medical School and Institute for Health Policy, Massachusetts General Hospital, Boston, MA 02114, United States; Department of Health Policy and Management, Harvard School of Public Health and Veterans Health Administration, Boston, MA 0211…	Agarwal R., Center for Health Information and Decision Systems, Robert H. Smith School of Business, University of Maryland, College Park, MD 20742, United States; Gao G.G., Center for Health Information and Decision Systems, Robert H. Smith School of Business, University of Maryland, College Park, MD 20742, United States; DesRoches C., Harvard Medical School and Institute for Health Policy, Massa…	As the United States expends extraordinary efforts toward the digitization of its health-care system, and as policy makers across the globe look to information technology (IT) as a means of making health-care systems safer, more affordable, and more accessible, a rare and remarkable opportunity has emerged for the information systems research community to leverage its in-depth knowledge to both a…	Electronic health records; Health information technology; Health-care transformation; Meaningful use	0	0	INFORMS Inst.for Operations Res.and the Management Sciences	Inf. Syst. Res.	2-s2.0-78650662858	61	4
118	Predictive analytics for readmission of patients with congestive heart failure	11	3	0.00255518	Bardhan I.; Oh J.-H.; Zheng Z.; Kirksey K.	2015	Information Systems Research	128	10.1287/isre.2014.0553	https://www.scopus.com/inward/record.uri?eid=2-s2.0-84929150665&doi=10.1287%2fisre.2014.0553&partnerID=40&md5=1063fb6711ec7e7602c2876b78ab02d2	Naveen Jindal School of Management, University of Texas at Dallas, Richardson, 75080, TX, United States; J. Mack Robinson College of Business, Georgia State University, Atlanta, 30302, GA, United States; University of Texas Southwestern Medical Center, Dallas, 75390, TX, United States	Bardhan I., Naveen Jindal School of Management, University of Texas at Dallas, Richardson, 75080, TX, United States; Oh J.-H., J. Mack Robinson College of Business, Georgia State University, Atlanta, 30302, GA, United States; Zheng Z., Naveen Jindal School of Management, University of Texas at Dallas, Richardson, 75080, TX, United States; Kirksey K., University of Texas Southwestern Medical Cente…	Mitigating preventable readmissions, where patients are readmitted for the same primary diagnosis within 30 days, poses a significant challenge to the delivery of high-quality healthcare. Toward this end, we develop a novel, predictive analytics model, termed as the beta geometric Erlang-2 (BG/EG) hurdle model, which predicts the propensity, frequency, and timing of readmissions of patients diagn…	Congestive heart failure; Healthcare information technologies; Patient readmissions; Predictive healthcare analytics	Cardiology; Health care; Health risks; Hospitals; Patient monitoring; Population statistics; Statistical tests; Telemedicine; Cardiology information systems; Congestive heart failures; Health information technologies; Healthcare information technology; Patient readmissions; Predictive analytics; Predictive healthcare analytics; Predictive performance; Diagnosis	0	INFORMS Inst.for Operations Res.and the Management Sciences	Inf. Syst. Res.	2-s2.0-84929150665	164	28
119	Hearing enhancement technologies and issues of self-management: A case study	29	1	0.00311885	Beckett R.C.	2017	International Journal of Technology Marketing	1	10.1504/IJTMKT.2017.089648	https://www.scopus.com/inward/record.uri?eid=2-s2.0-85041833967&doi=10.1504%2fIJTMKT.2017.089648&partnerID=40&md5=a63045e86173dc2c0a101c05c64275e4	Swinburne University of Technology, Cnr Wakefield and William Streets, Hawthorn, 3122, VIC, Australia	Beckett R.C., Swinburne University of Technology, Cnr Wakefield and William Streets, Hawthorn, 3122, VIC, Australia	It is estimated that a significant proportion of the population will experience some degree of hearing difficulty, particularly later in life. But only about 25% seek technology assistance, generally in the form of a hearing aid. Some that seek help may reject such technology at different stages of potential uptake. Social, technological and cost barriers are cited. One approach to achieving bett…	Audiology; Business models; Continuous learning; Entrepreneurship; Innovation; Socio-economic norms; Technology marketing; Telemedicine	0	0	Inderscience Publishers	Int. J. Technol. Marketing	2-s2.0-85041833967	49	424
120	Electronic medical records and physician productivity: Evidence from panel data analysis	8	3	0.00180963	Bhargava H.K.; Mishra A.N.	2014	Management Science	65	10.1287/mnsc.2014.1934	https://www.scopus.com/inward/record.uri?eid=2-s2.0-84907895098&doi=10.1287%2fmnsc.2014.1934&partnerID=40&md5=74058476768bc75883373e9457ce0395	UC Davis Graduate School of Management, University of California, Davis, Davis, 15616, CA, United States; Robinson College of Business, Georgia State University, Atlanta, 30303, GA, United States	Bhargava H.K., UC Davis Graduate School of Management, University of California, Davis, Davis, 15616, CA, United States; Mishra A.N., Robinson College of Business, Georgia State University, Atlanta, 30303, GA, United States	This paper studies the impact of an electronic medical record (EMR) system on the productivity of physicians. Physicians influence a vast majority of treatment decisions and are central to the care delivery process; thus, it is important to understand how EMRs may impact the nature of their work. Our research builds on prior literature on physician productivity, IT productivity, and task-technolo…	Arellano-Bond GMM estimation; Dynamic panel model; Electronic medical records; EMR; EMR productivity; Health informatics; IT productivity; Physician learning; Physician productivity; Task-technology fit; Work relative value units	Health care; Medical computing; Medical informatics; Method of moments; Pediatrics; Dynamic panels; Electronic medical record; Gmm estimations; IT productivity; Physician learning; Relative value; Task technology fit; Productivity	0	INFORMS Inst.for Operations Res.and the Management Sciences	Manage Sci	2-s2.0-84907895098	197	55
121	Managing by proxy: Organizational networks as institutional levers in evolving public good markets	5	3	0.00142974	Mountford N.	2019	Journal of Business Research	8	10.1016/j.jbusres.2019.01.033	https://www.scopus.com/inward/record.uri?eid=2-s2.0-85060541608&doi=10.1016%2fj.jbusres.2019.01.033&partnerID=40&md5=01004ccc1875fa9322956688bd09eb15	Maynooth University School of Business, Maynooth, Co. Kildare, Ireland	Mountford N., Maynooth University School of Business, Maynooth, Co. Kildare, Ireland	Governments must ensure the sustainability of public goods in the face of evolutionary pressures: increasing private market power, escalating resource constraints and heightening consumer expectations. Research has demonstrated that organizational networks can be used to drive and shape markets but that institutionalized norms, values, and practices can block market change. I ask how governments …	eHealth; Institutional theory; Inter-organizational networks; Market studies; Public organizing	0	0	Elsevier Inc.	J. Bus. Res.	2-s2.0-85060541608	248	291
122	Market mash ups: The process of combinatorial market innovation	2	3	0.000838253	Geiger S.; Kjellberg H.	2021	Journal of Business Research	24	10.1016/j.jbusres.2020.11.010	https://www.scopus.com/inward/record.uri?eid=2-s2.0-85096402683&doi=10.1016%2fj.jbusres.2020.11.010&partnerID=40&md5=abbff7143bf7e52f114785d23f0887f8	University College Dublin, Quinn School of Business, Belfield, Dublin 4, Ireland; Department of Marketing and Strategy, Stockholm School of Economics, PO Box 6501, Stockholm, S-11383, Sweden	Geiger S., University College Dublin, Quinn School of Business, Belfield, Dublin 4, Ireland; Kjellberg H., Department of Marketing and Strategy, Stockholm School of Economics, PO Box 6501, Stockholm, S-11383, Sweden	This paper investigates market innovation that takes place at the intersection of previously weakly connected markets. Based on a longitudinal study of the development of the digital therapeutics market, we delineate the concept of combinatorial market innovation as a market innovation process that is characterized by the deliberate synthesis of market subprocesses from two (or more) existing mar…	Combinatorial innovation; Digital health; Digital therapeutics; Hybridity; Market innovation; Market system	0	University of California Berkeley, UCB; Center for Information Technology Research in the Interest of Society, CITRIS; Horizon 2020 Framework Programme, H2020, (654732, 771217); European Research Council, ERC; Göteborgs Universitet	Elsevier Inc.	J. Bus. Res.	2-s2.0-85096402683	338	153
125	Mobile health: Four emerging themes of research	7	1	0.00174683	Varshney U.	2014	Decision Support Systems	179	10.1016/j.dss.2014.06.001	https://www.scopus.com/inward/record.uri?eid=2-s2.0-84908155888&doi=10.1016%2fj.dss.2014.06.001&partnerID=40&md5=96aae19253f21d204e9fdc68b287118a	Department of Computer Information Systems, Georgia State University, Atlanta, 30302-4015, GA, United States	Varshney U., Department of Computer Information Systems, Georgia State University, Atlanta, 30302-4015, GA, United States	Mobile health has been receiving a lot of attention from patients, healthcare professionals, application developers, network service providers and researchers. Mobile health is more than just some healthcare applications on amobile phone and it can involve sensors andwireless networks inmonitoring various conditions,mobile devices to access numerous healthcare services, healthcare professionals t…	Applications; Decision making; Emergencies; Information technologies; Mobile health	Decision making; Information technology; Emergencies; Mobile health; Applications	0	Elsevier	Decis Support Syst	2-s2.0-84908155888	209	16
126	A model for improving quality of decisions in mobile health	1	1	0.000500576	Varshney U.	2014	Decision Support Systems	55	10.1016/j.dss.2014.03.005	https://www.scopus.com/inward/record.uri?eid=2-s2.0-84900564327&doi=10.1016%2fj.dss.2014.03.005&partnerID=40&md5=1fcb5b02d7409ad096edcc766e923cbd	Department of Computer Information Systems, Georgia State University, Atlanta, GA 30302-4015, United States	Varshney U., Department of Computer Information Systems, Georgia State University, Atlanta, GA 30302-4015, United States	The rapid and wide-scale introduction of mobile technologies in healthcare is resulting in an emerging area of mobile health. m-Health has major implications for patients, healthcare professionals, developers, infrastructure providers and regulators in both developed and developing countries. Mobile technologies can not only support instant and ubiquitous access to information, healthcare profess…	Analytical modeling; Context-awareness; Decisions; Mobile health; Performance evaluation	Analytical models; Conceptual design; Developing countries; Mobile telecommunication systems; Telecommunication equipment; Context-awareness; Decisions; Health care professionals; Infrastructure providers; Mobile health; Performance evaluation; Probability of errors; Processing systems; Health	0	Elsevier	Decis Support Syst	2-s2.0-84900564327	388	66
127	Transforming healthcare through entrepreneurial innovations: An institutional view	17	3	0.00298545	Wallin A.	2017	International Journal of E-Services and Mobile Applications	3	10.4018/IJESMA.2017010101	https://www.scopus.com/inward/record.uri?eid=2-s2.0-85045411645&doi=10.4018%2fIJESMA.2017010101&partnerID=40&md5=64397cb5520c83a4ac98843227f6eaed	VTT Technical Research Centre of Finland, Oulu, Finland	Wallin A., VTT Technical Research Centre of Finland, Oulu, Finland	Although digitalization has profoundly changed the business logic in many industries, the healthcare sector still operates in many areas as in the pre-digital era. During recent years, humans have witnessed the rise of new digital health ventures, many of which have revolutionary ideas of how to transform business logics in the organizational fields of healthcare. However, in many cases the insti…	Constraints; Digital health; Entrepreneurial innovation; Healthcare; Institutional change; Institutional fit; Institutions	0	0	IGI Global	Intl. J. E Serv. Mob. Appl.	2-s2.0-85045411645	108	382
128	Factors influencing the acceptance of telemedicine in the Philippines	16	2	0.0030733	Ong A.K.S.; Kurata Y.B.; Castro S.A.D.G.; De Leon J.P.B.; Dela Rosa H.V.; Tomines A.P.J.	2022	Technology in Society	11	10.1016/j.techsoc.2022.102040	https://www.scopus.com/inward/record.uri?eid=2-s2.0-85132731363&doi=10.1016%2fj.techsoc.2022.102040&partnerID=40&md5=df47539137db6994f4731d025a97d0b1	Department of Industrial Engineering, Faculty of Engineering, University of Santo Tomas, España Blvd, 1015, Manila, Philippines; School of Industrial Engineering and Engineering Management, Mapúa University, 658 Muralla St., Intramuros, 1002, Manila, Philippines	Ong A.K.S., Department of Industrial Engineering, Faculty of Engineering, University of Santo Tomas, España Blvd, 1015, Manila, Philippines, School of Industrial Engineering and Engineering Management, Mapúa University, 658 Muralla St., Intramuros, 1002, Manila, Philippines; Kurata Y.B., Department of Industrial Engineering, Faculty of Engineering, University of Santo Tomas, España Blvd, 1015, Ma…	The utilization of telemedicine has shown to increase access to healthcare services and bridge gaps in existing healthcare system issues. Despite these benefits, the technology is not currently widely accepted nor utilized in the Philippines, notwithstanding its worldwide recognition as a reliable alternative to face-to-face consultations. Issues regarding the slow utilization among Filipinos of …	Deep learning neural network; Healthcare systems; Structural equation modeling; Telemedicine; UTAUT2	Philippines; Deep learning; Developing countries; Health care; Learning systems; Behavioral adaptability; Deep learning neural network; Face to face; Healthcare services; Healthcare systems; Learning neural networks; Philippines; Structural equation models; Systems issues; UTAUT2; artificial neural network; developing world; drug prescribing; governance approach; health care; health monitoring; h…	0	Elsevier Ltd	Technol. Soc.	2-s2.0-85132731363	119	260
129	Building user engagement to mhealth apps from a learning perspective: Relationships among functional, emotional and social drivers of user value	17	2	0.0033411	Santos-Vijande M.L.; Gómez-Rico M.; Molina-Collado A.; Davison R.M.	2022	Journal of Retailing and Consumer Services	17	10.1016/j.jretconser.2022.102956	https://www.scopus.com/inward/record.uri?eid=2-s2.0-85124161845&doi=10.1016%2fj.jretconser.2022.102956&partnerID=40&md5=a81fefb74e03c514ced5e0ab514cd8e1	Department of Business Administration, CUNEF University, Madrid, Spain; Department of Business Administration, University of Castilla-La Mancha, Toledo, Spain; Department of Information Systems, City University of Hong Kong, Kowloon, Hong Kong	Santos-Vijande M.L., Department of Business Administration, CUNEF University, Madrid, Spain; Gómez-Rico M., Department of Business Administration, University of Castilla-La Mancha, Toledo, Spain; Molina-Collado A., Department of Business Administration, University of Castilla-La Mancha, Toledo, Spain; Davison R.M., Department of Information Systems, City University of Hong Kong, Kowloon, Hong Kong	Smartphone applications for health-oriented purposes, or mHealth apps (MHAs), represent a growing opportunity to improve efficiency and sustainability in both national health systems and individual citizens' self-management of their health condition. However, little is known about how to build user engagement with MHAs to avoid user dropout and encourage their long-term loyalty and advocacy of MH…	Advocacy; Enjoyment; Functional value; Loyalty; mHealth apps; Networking; Social image; User engagement	health care; health status; network analysis; social behavior; technology adoption	Ministerio de Economía y Competitividad, MINECO, (PID2019-105726RB-I00)	Elsevier Ltd	J. Retail. Consum. Serv.	2-s2.0-85124161845	104	197
130	SMEs in medical technology global production networks: The case of Czechia	1	3	0.000759931	Vlčková J.	2019	Society and Economy	3	10.1556/204.2019.41.1.5	https://www.scopus.com/inward/record.uri?eid=2-s2.0-85063136715&doi=10.1556%2f204.2019.41.1.5&partnerID=40&md5=8ecc1014464aebe1e55a822d66add782	Department of World Economy, Faculty of International Relations, University of Economics, Prague, Czech Republic	Vlčková J., Department of World Economy, Faculty of International Relations, University of Economics, Prague, Czech Republic	This case study of the medical technology sector in Czechia places a major focus on the position of Czech firms, particularly SMEs, in global production networks and their internationalization. The medical technology (MedTech) industry is on the rise in Czechia, although in relative terms it is part of a relatively less important category. Three types of MedTech firms have been identified in Czec…	Czechia; Global Production Networks; Internationalization; Medical technology industry; SMEs			Akademiai Kiado Rt.	Soc. Econ.	2-s2.0-85063136715	449	394
131	Global value chains in the MedTech industry: A comparison of Switzerland and the Czech Republic	2	3	0.00110934	Vlckova J.; Thakur-Weigold B.S.	2020	International Journal of Emerging Markets	8	10.1108/IJOEM-05-2017-0179	https://www.scopus.com/inward/record.uri?eid=2-s2.0-85061514875&doi=10.1108%2fIJOEM-05-2017-0179&partnerID=40&md5=eabed1d195bf3330d2a151e215cf69ae	Faculty of International Relations, University of Economics in Prague, Prague, Czech Republic; Department of Management, Technology and Economics, ETH Zurich, Zurich, Switzerland	Vlckova J., Faculty of International Relations, University of Economics in Prague, Prague, Czech Republic; Thakur-Weigold B.S., Faculty of International Relations, University of Economics in Prague, Prague, Czech Republic, Department of Management, Technology and Economics, ETH Zurich, Zurich, Switzerland	Purpose: Medical technology (MedTech) is a growth industry, which like other manufacturing sectors has undergone fragmentation of production and emergence of Global Value Chains (GVCs). The purpose of this paper is to compare how two open European economies position themselves competitively within MedTech GVCs: highly developed Switzerland and the emerging Czech Republic. Design/methodology/appro…	Competitiveness; Czech Republic; Global value chains; Medical technology; MedTech industry; Switzerland	0	University of Economics	Emerald Group Holdings Ltd.	Int. J. Emerg. Mark.	2-s2.0-85061514875	355	296
132	Connecting technology and human behaviours towards e-health adoption	39	1	0.00464333	Razmak J.; Bélanger C.H.	2017	International Journal of Information Systems and Change Management	4	10.1504/IJISCM.2017.089842	https://www.scopus.com/inward/record.uri?eid=2-s2.0-85042172919&doi=10.1504%2fIJISCM.2017.089842&partnerID=40&md5=a03bf4eba42fc84f9e9355877e77d16a	Management and MIS Department, College of Business, Al Ain University of Science and Technology, P.O. Box 112612, Abu Dhabi, United Arab Emirates; Laurentian University, 935 Ramsey Lake Rd., Sudbury, P3E2C6, ON, Canada	Razmak J., Management and MIS Department, College of Business, Al Ain University of Science and Technology, P.O. Box 112612, Abu Dhabi, United Arab Emirates; Bélanger C.H., Laurentian University, 935 Ramsey Lake Rd., Sudbury, P3E2C6, ON, Canada	The present study concentrated on one of the components of e-health: the electronic health communication between physicians and patients through a system called personal health records (PHR) viewed from end-users perspectives. Secondary data were borrowed from the National Physician Survey (NPS) and used as indicators to set up the study objective through exploring three sociological factors (ope…	Attitude toward e-health; Awareness toward PHR; Openness to change; Quality of healthcare services	eHealth; Regression analysis; Surveys; Awareness toward PHR; Behavioural intentions; E-health adoption; Innovative technology; Openness to change; Personal health record; Quality of health care; Sociological factor; Behavioral research	0	Inderscience Publishers	Int. J. Inf. Syst. Change Mange.	2-s2.0-85042172919	25	360
133	Intention to use smartwatch health applications: A regulatory fit and locus of control perspective	14	2	0.00263751	Choi H.-Y.; Keil M.; Baird A.M.	2022	Information and Management	1	10.1016/j.im.2022.103687	https://www.scopus.com/inward/record.uri?eid=2-s2.0-85134742185&doi=10.1016%2fj.im.2022.103687&partnerID=40&md5=fc400871d79a8538dd2b5becacb266a8	Department of Information Systems and Operation Management, HUFS Business School, Hankuk University of Foreign Studies, 107 Imun-ro, Dongdaemun-gu, 02450, Seoul, South Korea; Department of Computer Information Systems, Institute of Health Administration, Robinson College of Business, Georgia State University, 35 Broad Street, Atlanta, 30303, GA; Institute of Health Administration, Department of C…	Choi H.-Y., Department of Information Systems and Operation Management, HUFS Business School, Hankuk University of Foreign Studies, 107 Imun-ro, Dongdaemun-gu, 02450, Seoul, South Korea; Keil M., Department of Computer Information Systems, Institute of Health Administration, Robinson College of Business, Georgia State University, 35 Broad Street, Atlanta, 30303, GA; Baird A.M., Institute of Healt…	Smartwatch applications are growing in popularity, but little is known about why people are motivated to use different smartwatch health apps. Drawing on regulatory focus theory, we propose that the fit between individuals’ regulatory focus (i.e., primarily prevention or primarily promotion) and the regulatory properties of smartwatch health apps (i.e., primarily promotion apps or primarily preve…	Adoption; Mobile health; Motivation; Regulatory focus; Smartwatch health apps	mHealth; Wearable computers; Adoption; Control perspective; Intention to use; Locus of control; Regulatory focus; Regulatory properties; Smartwatch health app; Motivation	Hankuk University of Foreign Studies, HUFS	Elsevier B.V.	Inf Manage	2-s2.0-85134742185	144	430
134	Environmental market factors associated with electronic health record adoption among cancer hospitals	5	3	0.00106161	Tarver W.L.; Menachemi N.	2018	Health Care Management Review	8	10.1097/HMR.0000000000000149	https://www.scopus.com/inward/record.uri?eid=2-s2.0-85013438945&doi=10.1097%2fHMR.0000000000000149&partnerID=40&md5=b9596e8e19b0fa5ab6137c8739b19236	Training in Research for Behavioral Oncology and Cancer Control Program, Indiana University, United States; Center for Health Services Research, Regenstrief Institute, Indianapolis, IN, United States; Health Policy and Management, Fairbanks School of Public Health, Indiana University, United States	Tarver W.L., Training in Research for Behavioral Oncology and Cancer Control Program, Indiana University, United States, Center for Health Services Research, Regenstrief Institute, Indianapolis, IN, United States; Menachemi N., Center for Health Services Research, Regenstrief Institute, Indianapolis, IN, United States, Health Policy and Management, Fairbanks School of Public Health, Indiana Unive…	Background: Although recent literature has explored the relationship between various environmental market characteristics and the adoption of electronic health records (EHRs) among general, acute care hospitals, no such research currently exists for specialty hospitals, including those providing cancer care. Purpose: The aim of the study was to examine the relationship between market characterist…	cancer hospitals; electronic health records; health information technology; market factors	Aged; Cancer Care Facilities; Cross-Sectional Studies; Diffusion of Innovation; Electronic Health Records; Hospitals; Humans; Medical Informatics; Medicare; Socioeconomic Factors; United States; accreditation; adoption; aged; cancer epidemiology; cancer incidence; competition; doctor patient relation; electronic health record; environmental factor; human; information technology; investment; logis…	0	Lippincott Williams and Wilkins	Health Care Manage. Rev.	2-s2.0-85013438945	249	292
135	Patient experience in the digital age: An investigation into the effect of generational cohorts	13	2	0.00275612	Alkire (née Nasr) L.; O'Connor G.E.; Myrden S.; Köcher S.	2020	Journal of Retailing and Consumer Services	37	10.1016/j.jretconser.2020.102221	https://www.scopus.com/inward/record.uri?eid=2-s2.0-85087877530&doi=10.1016%2fj.jretconser.2020.102221&partnerID=40&md5=e7f874ce53301454f50d8abdfe40804e	Texas State University, McCoy College of Business, 601 University Drive, San Marcos, 78666, TX, United States; Fordham University Gabelli School of Business, 140 West 62nd Street, Suite 429, New York, 10023, NY, United States; University of Maine, Maine Business School, 5723 DP Corbett Hall, Orono, 04469, ME, United States; TU Dortmund University, Faculty of Business and Economics, Otto-Hahn-Stra…	Alkire (née Nasr) L., Texas State University, McCoy College of Business, 601 University Drive, San Marcos, 78666, TX, United States; O'Connor G.E., Fordham University Gabelli School of Business, 140 West 62nd Street, Suite 429, New York, 10023, NY, United States; Myrden S., University of Maine, Maine Business School, 5723 DP Corbett Hall, Orono, 04469, ME, United States; Köcher S., TU Dortmund Un…	This research examines how patient experience is affected by various generational cohorts’ perceived ease of use and usefulness of healthcare patient portals and how this experience, in turn, shapes cohort technology use. Results suggest that digital technology needs to be designed and implemented with cohorts in mind. This study complements research in digital technology and customer experience …	Age; Digital health; Generational cohort theory; Healthcare; Patient experience	cohort analysis; consumption behavior; health care; information and communication technology; perception; technology adoption	0	Elsevier Ltd	J. Retail. Consum. Serv.	2-s2.0-85087877530	147	95
136	An empirical study on patients' acceptance and resistance towards electronic health record sharing system: A case study of Hong Kong	29	1	0.0034684	Keung K.L.; Lee C.; Ng K.K.H.; Leung S.S.; Choy K.L.	2018	International Journal of Knowledge and Systems Science	8	10.4018/IJKSS.2018040101	https://www.scopus.com/inward/record.uri?eid=2-s2.0-85056247420&doi=10.4018%2fIJKSS.2018040101&partnerID=40&md5=91b7c8d7bf14b19ee409e874baa405b8	Hong Kong Polytechnic University, Hung Hom, Hong Kong	Keung K.L., Hong Kong Polytechnic University, Hung Hom, Hong Kong; Lee C., Hong Kong Polytechnic University, Hung Hom, Hong Kong; Ng K.K.H., Hong Kong Polytechnic University, Hung Hom, Hong Kong; Leung S.S., Hong Kong Polytechnic University, Hung Hom, Hong Kong; Choy K.L., Hong Kong Polytechnic University, Hung Hom, Hong Kong	This article aims at identifying significant factors influencing behavioural intention and resistance of patients toward electronic health record sharing systems by using PLS-SEM. A questionnaire was selected as the major data collection method and 243 responses were collected. Thus, this paper reviewed different theoretical models to illustrate the factors which influence the behavioural intenti…	Electronic health record sharing system; Empirical study; Smart-PLS; Structural equation modelling	0	Hong Kong Polytechnic University, PolyU, (G-UA7X, G-UA7Z)	IGI Global	International J. Knowl. Systems Sci.	2-s2.0-85056247420	46	288
137	The acceptability of telemedicine cabins by the students	28	1	0.00336807	Baudier P.; Ammi C.; Kondrateva G.	2021	Journal of Innovation Economics and Management	4	10.3917/jie.035.0033	https://www.scopus.com/inward/record.uri?eid=2-s2.0-85106041114&doi=10.3917%2fjie.035.0033&partnerID=40&md5=c7f87cb729eb48e6bd758bf27e33f50e	École de Management de Normandie, France; Institut Mine-Télécom Business School, France; EDC Paris Business School, France	Baudier P., École de Management de Normandie, France; Ammi C., Institut Mine-Télécom Business School, France; Kondrateva G., EDC Paris Business School, France	Telemedicine solutions are invading our daily lives, raising a major issue concerning the personalization of remote consultation and trust in the physician's Competence, Integrity and Benevolence (Trusting Beliefs). The aim of this study is to extend the existing Technology-Acceptance-Model (TAM) using the concept of Trusting Beliefs and Perceived Personalization. To test the model, a quantitativ…	Acceptance; Perceived Personalisation; Smart Health; TAM; Telemedicine; Trusting Belief	0	0	Boeck Universite	J. Innov. Econo. Manag.	2-s2.0-85106041114	52	362
138	An Empirical Study on the Intention to Use Untact Drug Delivery Service Application by Applying the Extended Technology Acceptance Model	20	1	0.00239179	Kim J.-H.	2022	Journal of Logistics, Informatics and Service Science	0	10.33168/LISS.2022.0321	https://www.scopus.com/inward/record.uri?eid=2-s2.0-85139489934&doi=10.33168%2fLISS.2022.0321&partnerID=40&md5=9f1d14b6a9efe8984c980e3c3682288b	Dept. of Business Administration, Sungkyunkwan University, South Korea	Kim J.-H., Dept. of Business Administration, Sungkyunkwan University, South Korea	This study verified the intention to use the Untact drug delivery application based on the extended technology acceptance model (TAM). To verify the study, the researcher conducted a survey of 349 Koreans who have experienced self-isolation in accordance with measures to prevent COVID-19 and infectious diseases. The collected data was analyzed using the structural equation model (SEM). This study…	Application; Drug delivery service; TAM; Telemedicine; Untact	0	BK21 FOUR; Sungkyunkwan University, SKKU; Ministry of Education, MOE; Ministry of Environment, MOE; National Research Foundation of Korea, NRF	Success Culture Press	J. Logist. Inform. Serv. Sci.	2-s2.0-85139489934	91	449
139	Applying institutional theory to the adoption of electronic health records in the U.S.	5	2	0.00143144	Sherer S.A.; Meyerhoefer C.D.; Peng L.	2016	Information and Management	70	10.1016/j.im.2016.01.002	https://www.scopus.com/inward/record.uri?eid=2-s2.0-84960824853&doi=10.1016%2fj.im.2016.01.002&partnerID=40&md5=e92b2db06f7687b8a859e3d85218b773	Lehigh University, Department of Management, Bethlehem, 18015, PA, United States; Lehigh University, Department of Economics, Bethlehem, 18015, PA, United States; American Institutes for Research, 1000 Thomas Jefferson Street, NW, Washington, 20007, DC, United States	Sherer S.A., Lehigh University, Department of Management, Bethlehem, 18015, PA, United States; Meyerhoefer C.D., Lehigh University, Department of Economics, Bethlehem, 18015, PA, United States; Peng L., Lehigh University, Department of Economics, Bethlehem, 18015, PA, United States, American Institutes for Research, 1000 Thomas Jefferson Street, NW, Washington, 20007, DC, United States	This study uses institutional theory to explain adoption of electronic health records (EHRs) in ambulatory medical practices in the U.S. Health care is a highly institutionalized industry, subject to multiple regulatory forces, high levels of professionalism, and growing network externalities that can influence adoption decisions. We found that mimetic forces were more critical predictors when th…	Coercive; Electronic health records; Institutional theory; IT adoption; Mimetic; Normative	Records management; Coercive; Electronic health record; Institutional theory; IT adoption; Mimetic; Normative; Societies and institutions	Robert Wood Johnson Foundation, RWJF; National Center for Health Statistics, NCHS; Lehigh University	Elsevier	Inf Manage	2-s2.0-84960824853	239	49
140	Electronic health records adoption: Do institutional pressures and organizational culture matter?	11	2	0.00220562	Jianxun C.; Arkorful V.E.; Shuliang Z.	2021	Technology in Society	17	10.1016/j.techsoc.2021.101531	https://www.scopus.com/inward/record.uri?eid=2-s2.0-85100656782&doi=10.1016%2fj.techsoc.2021.101531&partnerID=40&md5=dec62161054613d0eb66891614f01b9b	School of Humanities and Social Sciences, University of Science and Technology of China, Hefei, Anhui, China; Department of Government and International Studies, Hong Kong Baptist University, Kowloon Tong, Kowloon, Hong Kong; School of Public Affairs, University of Science and Technology of China, Hefei, Anhui, China	Jianxun C., School of Humanities and Social Sciences, University of Science and Technology of China, Hefei, Anhui, China; Arkorful V.E., Department of Government and International Studies, Hong Kong Baptist University, Kowloon Tong, Kowloon, Hong Kong; Shuliang Z., School of Public Affairs, University of Science and Technology of China, Hefei, Anhui, China	Electronic health records have recently received increasing attention from researchers and practitioners. Nonetheless, research exploring the antecedents of adoption is limited. In this study, drawing on the institutional theory and theory of planned behavior, we propose a model to empirically investigate the salience of institutional pressures (i.e., coercive, normative and mimetic) to attitude …	Electronic health records; Ghana; Health records adoption; Institutional pressures; Organizational culture	Ghana; Records management; Adoption intention; Electronic health record; Field surveys; Institutional pressures; Institutional theory; Organizational cultures; Research models; Theory of Planned Behavior; empirical analysis; field survey; health care; record; theoretical study; Health	National Natural Science Foundation of China, NSFC, (71701191)	Elsevier Ltd	Technol. Soc.	2-s2.0-85100656782	169	198
141	Assessing the relationship between patient safety culture and EHR strategy	2	3	0.000605699	Ford E.W.; Silvera G.A.; Kazley A.S.; Diana M.L.; Huerta T.R.	2016	International Journal of Health Care Quality Assurance	9	10.1108/IJHCQA-10-2015-0125	https://www.scopus.com/inward/record.uri?eid=2-s2.0-84981526502&doi=10.1108%2fIJHCQA-10-2015-0125&partnerID=40&md5=4ca2b85e0580834c51eaab323f59a3c8	Department of Health Policy and Management, Johns Hopkins University, Baltimore, MD, United States; Department of Political Science, Auburn University, Auburn, AL, United States; Medical University of South Carolina, Charleston, SC, United States; Tulane University, New Orleans, LA, United States; Departments of Family Medicine and Biomedical Informatics, Ohio State University, Columbus, OH, Unit…	Ford E.W., Department of Health Policy and Management, Johns Hopkins University, Baltimore, MD, United States; Silvera G.A., Department of Political Science, Auburn University, Auburn, AL, United States; Kazley A.S., Medical University of South Carolina, Charleston, SC, United States; Diana M.L., Tulane University, New Orleans, LA, United States; Huerta T.R., Departments of Family Medicine and Bi…	Purpose – The purpose of this paper is to explore the relationship between hospitals’ electronic health record (EHR) adoption characteristics and their patient safety cultures. The “Meaningful Use” (MU) program is designed to increase hospitals’ adoption of EHR, which will lead to better care quality, reduce medical errors, avoid unnecessary cost, and promote a patient safety culture. To reduce m…	Electronic health record; Employee involvement; High-reliability organizations; Improvement models; Information management; Information technology; Key performance indicators; Meaningful use; Organizational culture; Patient safety	Electronic Health Records; Health Information Management; Humans; Meaningful Use; Organizational Culture; Patient Safety; Perception; Quality Indicators, Health Care; Reproducibility of Results; Safety Management; United States; electronic health record; health care quality; human; meaningful use criteria; medical information system; organization; organization and management; patient safety; perc…	0	Emerald Group Publishing Ltd.	Int. J. Health Care Qual. Assur.	2-s2.0-84981526502	351	282
142	Resource-based view on safety culture's influence on hospital performance: The moderating role of electronic health record implementation	11	3	0.00234645	Upadhyay S.; Weech-Maldonado R.; Lemak C.H.; Stephenson A.; Mehta T.; Smith D.G.	2020	Health Care Management Review	7	10.1097/HMR.0000000000000217	https://www.scopus.com/inward/record.uri?eid=2-s2.0-85085713291&doi=10.1097%2fHMR.0000000000000217&partnerID=40&md5=274946d53abc5fedea1167288ecf6822	Department of Healthcare Administration and Policy, School of Community Health Sciences, University of Nevada, Las Vegas, United States; Department of Health Services Administration, School of Health Professions, University of Alabama, Birmingham, United States; Department of Health Services Administration, School of Health Professions, University of Alabama, Birmingham, United States; David D. R…	Upadhyay S., Department of Healthcare Administration and Policy, School of Community Health Sciences, University of Nevada, Las Vegas, United States; Weech-Maldonado R., Department of Health Services Administration, School of Health Professions, University of Alabama, Birmingham, United States; Lemak C.H., Department of Health Services Administration, School of Health Professions, University of A…	Background: Patient safety and safety culture have received increasing attention from agencies such as the Agency of Healthcare Research and Quality and the Institute of Medicine. Safety culture refers to the fundamental values, attitudes, and perceptions that provide a unique source of competitive advantage to improve performance. This study contributes to the literature and expands understandin…	EHR; hospital performance; safety culture	Electronic Health Records; Financial Management, Hospital; Hospitals; Humans; Patient Safety; Quality of Health Care; Safety Management; United States; adult; article; drug safety; electronic health record; hospital readmission; human; information technology; manager; medical society; patient safety; safety culture; total quality management; electronic health record; financial management; health …	0	Lippincott Williams and Wilkins	Health Care Manage. Rev.	2-s2.0-85085713291	174	306
143	Physicians' appraisal of mobile health monitoring	35	1	0.00387115	Okazaki S.; Castañeda J.A.; Sanz S.; Henseler J.	2013	Service Industries Journal	3	10.1080/02642069.2013.815737	https://www.scopus.com/inward/record.uri?eid=2-s2.0-84885955734&doi=10.1080%2f02642069.2013.815737&partnerID=40&md5=50dd0351efc42642992ebfb0dd7569be	Department of Marketing, Universidad Autónoma de Madrtid, Cantoblanco, Madrid 28049, Spain; Department of Marketing, University of Granada, Granada 18071, Campus Universitario la Cartuja, Spain; Department of Marketing, University of Valencia, Valencia 46022, Avda. de los Naranjos s/n, Spain; Institute for Management Research, Radboud University Nijmegen, Nijmegen 6525 GD, Netherlands	Okazaki S., Department of Marketing, Universidad Autónoma de Madrtid, Cantoblanco, Madrid 28049, Spain; Castañeda J.A., Department of Marketing, University of Granada, Granada 18071, Campus Universitario la Cartuja, Spain; Sanz S., Department of Marketing, University of Valencia, Valencia 46022, Avda. de los Naranjos s/n, Spain; Henseler J., Institute for Management Research, Radboud University N…	This study addresses what factors influence and moderate Japanese physicians' mobile health monitoring (MHM) adoption for diabetic patients. In light of the multilevel sequential check theory, the study tests whether novelty seeking, self-efficacy, and compatibility moderate the effects of overall quality, net benefits, and perceived value of MHM on physicians' usage intention. Self-efficacy serv…	compatibility; mobile health monitoring; partial least squares; perceived ubiquity; personal innovativeness; psychological distance; self-efficacy	Japan; diabetes; health care; health monitoring; least squares method; psychology	National Plan for Research, Development and Innovation, (ECO2011-30105); Ministerio de Ciencia e Innovación, MICINN	0	Serv. Ind. J.	2-s2.0-84885955734	35	380
144	Examining the Technology Acceptance Model Using Physician Acceptance of Telemedicine Technology	5	1	0.00132863	Hu P.J.; Chau P.Y.K.; Liu Sheng O.R.; Tam K.Y.	1999	Journal of Management Information Systems	1297	10.1080/07421222.1999.11518247	https://www.scopus.com/inward/record.uri?eid=2-s2.0-0033277433&doi=10.1080%2f07421222.1999.11518247&partnerID=40&md5=d5c6ffa99914088bb06a7adb3cf5e8e0	Dept. of Info. Syst. and Decis. Sci., College of Business Administration, University of South Florida, United States; Management Information Systems, University of Arizona, United States; Department of Information Systems, City University of Hong Kong, Hong Kong; Richard Ivey School of Business, University of Western Ontario, Canada; Dept. of Mgmt. Information Systems, University of Arizona, Unit…	Hu P.J., Dept. of Info. Syst. and Decis. Sci., College of Business Administration, University of South Florida, United States, Management Information Systems, University of Arizona, United States; Chau P.Y.K., Department of Information Systems, City University of Hong Kong, Hong Kong, Richard Ivey School of Business, University of Western Ontario, Canada; Liu Sheng O.R., Dept. of Mgmt. Informatio…	The rapid growth of investment in information technology (IT) by organizations worldwide has made user acceptance an increasingly critical technology implementation and management issue. While such acceptance has received fairly extensive attention from previous research, additional efforts are needed to examine or validate existing research results, particularly those involving different technol…	Information technology acceptance; Information technology management in health care; Technology acceptance model; Telemedicine	0	0	M.E. Sharpe Inc.	J Manage Inf Syst	2-s2.0-0033277433	235	1
145	Context matters: A review of the determinant factors in the decision to adopt cloud computing in healthcare	36	1	0.00581952	Gao F.; Sunyaev A.	2019	International Journal of Information Management	59	10.1016/j.ijinfomgt.2019.02.002	https://www.scopus.com/inward/record.uri?eid=2-s2.0-85062183662&doi=10.1016%2fj.ijinfomgt.2019.02.002&partnerID=40&md5=8339c515e3a38f6a54ef4928f749559a	Department of Information Systems, University of Cologne, Germany; Department of Economics and Management, Karlsruhe Institute of Technology, Germany	Gao F., Department of Information Systems, University of Cologne, Germany; Sunyaev A., Department of Economics and Management, Karlsruhe Institute of Technology, Germany	Cloud computing is an IT service paradigm that can, if used meaningfully, enhance traditional health IT approaches and offer major benefits to the healthcare industry. However, its adoption by healthcare organizations has been accompanied by diverse challenges that could impede its meaningful use. Decisions about its adoption should be made after serious consideration of relevant industry-specifi…	Adoption; Cloud computing; Health IT; IT innovation; IT outsourcing	Cloud computing; Decision making; Health care; Medical computing; Medical informatics; Medical information systems; Adoption; Conceptual frameworks; Determinant factors; Health it; Healthcare industry; Healthcare organizations; IT innovation; IT outsourcing; Computation theory	0	Elsevier Ltd	Int J Inf Manage	2-s2.0-85062183662	30	63
148	Media attitudes vs. use: The contribution of context to the communication environment in telemedicine	2	3	0.00157338	Turner J.W.; Robinson J.D.; Alaoui A.; Winchester J.; Neustadtl A.; Levine B.A.; Collmann J.; Mun S.K.	2003	Health Care Management Review	12	10.1097/00004010-200304000-00002	https://www.scopus.com/inward/record.uri?eid=2-s2.0-0038754112&doi=10.1097%2f00004010-200304000-00002&partnerID=40&md5=8c5888a46b6c02cd9033dede00e4c5a6	Imaging Science/Information Systems, Department of Radiology, Georgetown University, Washington, DC, United States; Department of Communication, University of Dayton, Dayton, OH, United States; Renal Tech International, New York, NY, United States; Department of Sociology, University of Maryland, College Park, MD, United States	Turner J.W., Imaging Science/Information Systems, Department of Radiology, Georgetown University, Washington, DC, United States; Robinson J.D., Department of Communication, University of Dayton, Dayton, OH, United States; Alaoui A., Imaging Science/Information Systems, Department of Radiology, Georgetown University, Washington, DC, United States; Winchester J., Renal Tech International, New York,…	Media attitudes and media use have been the focus of considerable academic research. This article uses this research to explore patient and health care practitioner attitudes toward telemedicine interactions via videoconferencing technology.	Dialysis; Media richness; Media use; Social information processing; Telemedicine; Videoconferencing	behavior; doctor patient relation; health care personnel; health service; human; medical research; patient education; questionnaire; review; technology; telecommunication	U.S. National Library of Medicine, NLM, (N01LM063544)	Aspen Publishers Inc.	Health Care Manage. Rev.	2-s2.0-0038754112	346	250
149	Willingness to try a new communication technology: Perceptual factors and task situations in a health care context	1	3	0.000957137	Turner J.W.; Thomas R.J.; Reinsch Jr. N.L.	2004	Journal of Business Communication	22	10.1177/0021943603259584	https://www.scopus.com/inward/record.uri?eid=2-s2.0-33745056861&doi=10.1177%2f0021943603259584&partnerID=40&md5=9dda591f742c97e5e1e945d4a5c83b67	Georgetown University, Washington, DC, United States; Department of Management, McDonough School of Business, Georgetown University, Washington, DC, United States; Department of Marketing, McDonough School of Business, Georgetown University, Washington, DC, United States; Old North Building, McDonough School of Business, Georgetown University, Washington, DC 20057, United States	Turner J.W., Georgetown University, Washington, DC, United States, Department of Management, McDonough School of Business, Georgetown University, Washington, DC, United States, Old North Building, McDonough School of Business, Georgetown University, Washington, DC 20057, United States; Thomas R.J., Georgetown University, Washington, DC, United States, Department of Marketing, McDonough School of …	The study uses data from a study of telemedicine in two rural, Ohio (United States) counties to test predictions about individuals' stated intent to receive medical care through videoconferencing. The authors follow communication scholars in predicting that the perceived attributes of a new technology will significantly affect willingness to try the technology. They draw on the work of marketing …	Adoption; Health care; Situation; Technology; Telemedicine	0	0	0	J. Bus. Commun.	2-s2.0-33745056861	403	167
150	Transforming technology-mediated health-care services through strategic sense-giving	7	1	0.00107674	Daskalopoulou A.; Go Jefferies J.; Skandalis A.	2020	Journal of Services Marketing	4	10.1108/JSM-11-2019-0452	https://www.scopus.com/inward/record.uri?eid=2-s2.0-85092178901&doi=10.1108%2fJSM-11-2019-0452&partnerID=40&md5=a223b4172286617a91c98fd3ab8e25c8	University of Liverpool Management School, Liverpool, United Kingdom; Newcastle University, Newcastle upon Tyne, United Kingdom; Lancaster University Management School, Lancaster, United Kingdom	Daskalopoulou A., University of Liverpool Management School, Liverpool, United Kingdom; Go Jefferies J., Newcastle University, Newcastle upon Tyne, United Kingdom; Skandalis A., Lancaster University Management School, Lancaster, United Kingdom	Purpose: Service research has previously documented service providers’ role in addressing the barriers of technology mediation, mostly at the service delivery level. The purpose of this study is to enhance our understanding about the role of service providers who hold strategic and operational roles, as well as investigate the impact of coordinated, organization-wide initiatives in dealing with t…	Digital health care; Health services; Role theory; Roles; Service encounter; Technology and service	0	0	Emerald Group Holdings Ltd.	J. Serv. Res.	2-s2.0-85092178901	218	368
153	Mediating the intersections of organizational routines during the introduction of a health IT system	8	3	0.00158557	Novak L.; Brooks J.; Gadd C.; Anders S.; Lorenzi N.	2012	European Journal of Information Systems	60	10.1057/ejis.2012.2	https://www.scopus.com/inward/record.uri?eid=2-s2.0-84865848225&doi=10.1057%2fejis.2012.2&partnerID=40&md5=eb9af07354ee8209a4e372ea43dbea4b	Department of Biomedical Informatics, Vanderbilt University School of Medicine, Nashville, TN, 2525 West End Avenue, United States; School of Information Studies, Syracuse University, United States; Department of Biomedical Informatics, Vanderbilt University, School of Medicine, United States	Novak L., Department of Biomedical Informatics, Vanderbilt University School of Medicine, Nashville, TN, 2525 West End Avenue, United States; Brooks J., School of Information Studies, Syracuse University, United States; Gadd C., Department of Biomedical Informatics, Vanderbilt University School of Medicine, Nashville, TN, 2525 West End Avenue, United States; Anders S., Department of Biomedical In…	Public interest in the quality and safety of health care has spurred examination of specific organizational routines believed to yield risk in health care work. Medication administration routines, in particular, have been the subject of numerous improvement projects involving information technology development, and other forms of research and regulation. This study draws from ethnographic observa…	electronic health records; organizational routines; technology use mediation; unintended consequences	Health care; Utility trucks; Electronic health record; Ethnographic observations; IT-enabled change; organizational routines; Public interest; Quality and safeties; Technology use; Unintended consequences; Health risks	U.S. National Library of Medicine, NLM	Palgrave Macmillan Ltd.	Eur. J. Inf. Syst.	2-s2.0-84865848225	198	62
154	Predicting User Satisfaction of Mobile Healthcare Services Using Machine Learning: Confronting the COVID-19 Pandemic	13	1	0.00180748	Lee H.; Lee S.H.; Nan D.; Kim J.H.	2022	Journal of Organizational and End User Computing	2	10.4018/JOEUC.300766	https://www.scopus.com/inward/record.uri?eid=2-s2.0-85148246087&doi=10.4018%2fJOEUC.300766&partnerID=40&md5=109185fbb98d9fd2c6998b5c65d93820	Department of Applied Artificial Intelligence, Sungkyunkwan University, South Korea; Department of Human-Artificial Intelligence Interaction, Sungkyunkwan University, South Korea	Lee H., Department of Applied Artificial Intelligence, Sungkyunkwan University, South Korea; Lee S.H., Department of Applied Artificial Intelligence, Sungkyunkwan University, South Korea; Nan D., Department of Human-Artificial Intelligence Interaction, Sungkyunkwan University, South Korea; Kim J.H., Department of Human-Artificial Intelligence Interaction, Sungkyunkwan University, South Korea	The outbreak of COVID-19 led to rapid development of the mobile healthcare services. Given that user satisfaction is of great significance in inducing marketing success in competition markets, this research explores and predicts user satisfaction with mobile healthcare services. Specifically, the current research aimed to design a machine learning model that predicts user satisfaction with health…	Big Data; BoW; Logistic Regression; Machine Learning; Mobile Healthcare Service; Natural Language Processing; Online Review; TF-IDF; User Satisfaction; XGBoost	Big data; Commerce; E-learning; Forecasting; Logistic regression; mHealth; Natural language processing systems; Text processing; Bag of words; Healthcare services; Language processing; Logistics regressions; Machine-learning; Mobile healthcare service; Natural language processing; Natural languages; Online reviews; Term frequencyinverse document frequency (TF-IDF); Users' satisfactions; Xgboost; …	National Research Foundation of Korea, NRF, (NRF-2020R1A2C1014957)	IGI Global	J. Organ. End User Comput.	2-s2.0-85148246087	155	403
155	An overview of patient acceptance of health information technology in developing countries: A review and conceptual model	27	1	0.0031903	Ahlan A.R.; Ahmad B.I.	2015	International Journal of Information Systems and Project Management	22	10.12821/ijispm030102	https://www.scopus.com/inward/record.uri?eid=2-s2.0-84960336583&doi=10.12821%2fijispm030102&partnerID=40&md5=d8e58286cdbd9039abc11f2abcdba931	Department of Information Systems, Kulliyah of Information and Communication Technology, International Islamic University Malaysia, Kuala Lumpur, 50728, Malaysia	Ahlan A.R., Department of Information Systems, Kulliyah of Information and Communication Technology, International Islamic University Malaysia, Kuala Lumpur, 50728, Malaysia; Ahmad B.I., Department of Information Systems, Kulliyah of Information and Communication Technology, International Islamic University Malaysia, Kuala Lumpur, 50728, Malaysia	The potential to improve the quality, efficiency, outcomes, patient safety and reduce cost of healthcare by Health Information Technology (HIT) has been established by researchers. But unfortunately HIT systems are not properly utilized or are not widely available. This problem is even more glaring in developing countries. This article presents a review of some available HIT systems in order to a…	Clinical decision support system; Electronic health record; Health information technology; Technology acceptance model; User acceptance	0	0	SciKA	Int. J. Inf. Syst. Proj. Manag.	2-s2.0-84960336583	56	162
156	How do EHRs and a meaningful use initiative affect breaches of patient information?	9	3	0.00204936	Kim S.H.; Kwon J.	2019	Information Systems Research	22	10.1287/isre.2019.0858	https://www.scopus.com/inward/record.uri?eid=2-s2.0-85079276126&doi=10.1287%2fisre.2019.0858&partnerID=40&md5=1e477b16988ee48e3ddcd6112882a13d	School of Business, Yonsei University, Seoul, 03722, South Korea; Department of Information Systems, College of Business, City University of Hong Kong, Hong Kong, Hong Kong	Kim S.H., School of Business, Yonsei University, Seoul, 03722, South Korea; Kwon J., Department of Information Systems, College of Business, City University of Hong Kong, Hong Kong, Hong Kong	Given the cost of electronic health records (EHRs) to society and hospitals and the heightened concern about breaches of patient information, it is imperative to understand the risks that EHRs and the pursuit of a meaningful use (MU) initiative, apart from actual attestation of MU, may pose to the privacy of patient information. In this study, we examine how the adoption of EHRs and an MU initiat…	Electronic health records; Health IT; Healthcare management; HIMSS analytics; Information breach; Information security; Meaningful use; Privacy	Data privacy; eHealth; Health risks; Hospitals; Information management; Records management; Security of data; Electronic health record; Health it; Health-care managements; HIMSS analytics; Information breach; Meaningful use; Information use	Barun ICT Research Center; Boston College, Korea Advanced Institute of Science and Technology; Economic Schools Conference; Research Grants Council of the Hong Kong Special Administrative Region of China, (CityU 11505818); Singapore Ministry of Education Academic Research Fund; Yonsei Business Research Institute; National University of Singapore, NUS, (R-253-000-089-112); Seoul National Universit…	INFORMS Inst.for Operations Res.and the Management Sciences	Inf. Syst. Res.	2-s2.0-85079276126	189	163
157	Do electronic health records affect quality of care? Evidence from the HITECH act	11	3	0.00232487	Lin Y.-K.; Lin M.; Chen H.	2019	Information Systems Research	41	10.1287/isre.2018.0813	https://www.scopus.com/inward/record.uri?eid=2-s2.0-85065393126&doi=10.1287%2fisre.2018.0813&partnerID=40&md5=094ae6ec9fe0c8d339d4021f4b321773	Center for Process Innovation, Department of Computer Information Systems, J. Mack Robinson College of Business, Georgia State University, Atlanta, 30303, GA, United States; Information Technology Management, Scheller College of Business, Georgia Institute of Technology, Atlanta, 30308, GA, United States; Department of Management Information Systems, Eller College of Management, University of Ari…	Lin Y.-K., Center for Process Innovation, Department of Computer Information Systems, J. Mack Robinson College of Business, Georgia State University, Atlanta, 30303, GA, United States; Lin M., Information Technology Management, Scheller College of Business, Georgia Institute of Technology, Atlanta, 30308, GA, United States; Chen H., Department of Management Information Systems, Eller College of M…	The 2009 Health Information Technology for Economic and Clinical Health (HITECH) Act is landmark legislation that places electronic health record (EHR) technologies at the center of health system reform in the United States. However, despite their promises, studies in the EHR evaluation literature have found mixed evidence of EHRs' quality benefits. In contrast to existing research that has focus…	Electronic health records; Healthcare; HITECH; Information systems adoption; Information systems use; Meaningful use	Health care; Hospitals; Information systems; Medical computing; Quality control; Records management; Electronic health record; Health information technologies; Hi-tech; Information systems use; Meaningful use; Percentage points; Quality of health care; Societal benefits; Information use	0	INFORMS Inst.for Operations Res.and the Management Sciences	Inf. Syst. Res.	2-s2.0-85065393126	167	88
158	Linking macro-level goals to micro-level routines: EHR-enabled transformation of primary care services	17	3	0.00317195	Findikoglu M.; Watson-Manheim M.B.	2016	Journal of Information Technology	19	10.1057/s41265-016-0023-5	https://www.scopus.com/inward/record.uri?eid=2-s2.0-85016282295&doi=10.1057%2fs41265-016-0023-5&partnerID=40&md5=f5e8840da0142e6f62161c345fd1af30	Ozyegin University, Nisantepe Mah. Orman Sok. Çekmekoy, Istanbul, 34794, Turkey; University of Illinois, Chicago, IL, United States	Findikoglu M., Ozyegin University, Nisantepe Mah. Orman Sok. Çekmekoy, Istanbul, 34794, Turkey; Watson-Manheim M.B., University of Illinois, Chicago, IL, United States	Information and communication technologies are known to be instrumental in the enhancement of healthcare management capabilities in developing countries. Turkey - a developing country - has undergone a major healthcare transformation marked by the redesign of primary care delivery and the implementation of a nation-wide Electronic Health Records (EHR) system. In this research, presenting Turkey's…	Affordances; Developing countries; Electronic health records; ICT-enabled healthcare transformation; ICT4D; Primary care	Developing countries; Health; Records management; Affordances; Electronic health record; ICT-enabled healthcare transformation; ICT4D; Primary care; Health care	0	Palgrave Macmillan Ltd.	J. Inf. Technol.	2-s2.0-85016282295	103	183
159	Importance of digitech adoption for providing efficient healthcare services during COVID-19	17	1	0.00215088	Bhatt V.; Chakraborty S.; Chakravorty T.	2020	International Journal on Emerging Technologies	12	0	https://www.scopus.com/inward/record.uri?eid=2-s2.0-85085034170&partnerID=40&md5=9106f101f2905e83be2f85a4b2b027fd	Department of Operations & IT, ICFAI Business School (IBS), The ICFAI Foundation for Higher Education (IFHE) (Deemed to be University u/s 3 of the UGC act 1956), Hyderabad, India; Department of Logistics & Supply Chain (LSCM), University of Petroleum and Energy Studies, UPES, Dehradun, India	Bhatt V., Department of Operations & IT, ICFAI Business School (IBS), The ICFAI Foundation for Higher Education (IFHE) (Deemed to be University u/s 3 of the UGC act 1956), Hyderabad, India; Chakraborty S., Department of Operations & IT, ICFAI Business School (IBS), The ICFAI Foundation for Higher Education (IFHE) (Deemed to be University u/s 3 of the UGC act 1956), Hyderabad, India; Chakravorty T…	In recent times, where covid-19 is spread across the world, physicians, as well as patient, needs to keep the social distancing. On the other side, during the lockdown period, where the patient avoids to go outside of their home due to the fear of n-cov infection digital technologies like mHealth serves the purpose to connect with the physician. Physicians are not only able to give the advice bas…	Coronavirus Disease (COVID-19); Healthcare; Knowledge sharing; MHealth; Patient-physician relationship; Telemedicine	0	0	Research Trend	Int. J. Emerg. Technol.	2-s2.0-85085034170	105	245
160	Electronic health records and the logics of care: Complementarity and conflict in the U.S. Healthcare system	9	3	0.00196372	Hansen S.; James Baroody A.	2020	Information Systems Research	28	10.1287/ISRE.2019.0875	https://www.scopus.com/inward/record.uri?eid=2-s2.0-85086398448&doi=10.1287%2fISRE.2019.0875&partnerID=40&md5=1ce660a494b6e6946b426a2b6a491475	Saunders College of Business, Rochester Institute of Technology, Rochester, 14623, NY, United States	Hansen S., Saunders College of Business, Rochester Institute of Technology, Rochester, 14623, NY, United States; James Baroody A., Saunders College of Business, Rochester Institute of Technology, Rochester, 14623, NY, United States	The U.S. healthcare system has experienced rapid growth in the adoption and use of clinical health information technology, such as electronic health record (EHR) systems. In a field as complex and pluralistic as healthcare, the introduction of these sweeping information technology platforms is transforming the practices, roles, interdependencies, and communication mechanisms that connect a hetero…	Clinical health IT; Electronic health records; Grounded theory methodology; Institutional logics; Reticulation of practices	Health care; Records management; Communication mechanisms; Electronic health record; Electronic health record systems; Health information technologies; Information technology platforms; Institutional logic; Regulatory oversight; Role of Information Systems; Information use	0	INFORMS Inst.for Operations Res.and the Management Sciences	Inf. Syst. Res.	2-s2.0-85086398448	188	131
161	Is electronic health record use associated with patient satisfaction in hospitals?	15	3	0.002686	Kazley A.S.; Diana M.L.; Ford E.W.; Menachemi N.	2012	Health Care Management Review	33	10.1097/HMR.0b013e3182307bd3	https://www.scopus.com/inward/record.uri?eid=2-s2.0-82555166972&doi=10.1097%2fHMR.0b013e3182307bd3&partnerID=40&md5=cf0444086ff107f311e3d4271421a1cd	Department of Health Professions, Medical University of South Carolina, Charleston, United States; Department of Health Systems Management, Tulane University, New Orleans, LA, United States; University of North Carolina Greensboro, Business Administration, United States; Health Care Organization and Policy, University of Alabama, Birmingham School of Public Health, United States	Kazley A.S., Department of Health Professions, Medical University of South Carolina, Charleston, United States; Diana M.L., Department of Health Systems Management, Tulane University, New Orleans, LA, United States; Ford E.W., University of North Carolina Greensboro, Business Administration, United States; Menachemi N., Health Care Organization and Policy, University of Alabama, Birmingham School…	PURPOSE: The aim of this study was to examine the relationship between hospital electronic health record (EHR) use and patient satisfaction. DATA SOURCES/STUDY SETTING: We used EHR and other data from the American Hospital Association and Area Resource File as well as all 10 measures of patient satisfaction from the Hospital Compare data from 2008. METHODOLOGY/APPROACH: We used a retrospective cr…	EHR use; patient satisfaction; propensity score matching	Cross-Sectional Studies; Electronic Health Records; Hospitals; Humans; Patient Satisfaction; Regression Analysis; Retrospective Studies; United States; article; cross-sectional study; electronic medical record; hospital; human; patient satisfaction; regression analysis; retrospective study; United States; utilization review	0	0	Health Care Manage. Rev.	2-s2.0-82555166972	123	109
162	Telemedicine healthcare service adoption barriers in rural Bangladesh	35	1	0.00464488	Zobair K.M.; Sanzogni L.; Sandhu K.	2020	Australasian Journal of Information Systems	22	10.3127/ajis.v24i0.2165	https://www.scopus.com/inward/record.uri?eid=2-s2.0-85081606428&doi=10.3127%2fajis.v24i0.2165&partnerID=40&md5=64e168bf4e7521cdf249185900201419	Department of Business Strategy and Innovation, Griffith University, Australia	Zobair K.M., Department of Business Strategy and Innovation, Griffith University, Australia; Sanzogni L., Department of Business Strategy and Innovation, Griffith University, Australia; Sandhu K., Department of Business Strategy and Innovation, Griffith University, Australia	This article investigates potential barriers to telemedicine adoption in centres hosted by rural public hospitals in Bangladesh. Little is known of the barriers related to telemedicine adoption in this context. Analysis of data collected from rural telemedicine patients identified seven broad categories of barriers: lack of organisational effectiveness, information and communication technology in…	Adoption; Barriers; ICT; PLS-SEM; Rural and remote areas; Telemedicine	0	Directorate General of Health Services; Ministry of Health and Family Welfare, MOHFW	Australasian Association for Information Systems	Australas. J. Inf. Syst.	2-s2.0-85081606428	33	160
163	Predictors of users’ preferences for online health services	30	1	0.00336765	Islam S.; Hoque M.R.; Jamil M.A.A.	2020	Journal of Consumer Marketing	11	10.1108/JCM-05-2018-2689	https://www.scopus.com/inward/record.uri?eid=2-s2.0-85078905941&doi=10.1108%2fJCM-05-2018-2689&partnerID=40&md5=e173d80faff486040603ca216dfe0722	UBD School of Business and Economics, Universiti Brunei Darussalam, Bandar Seri Begawan, Brunei Darussalam; Department of Management Information Systems, University of Dhaka, Dhaka, Bangladesh; Department of Marketing, Comilla University, Comilla, Bangladesh; School of Business, Emporia State University, KS, United States; Department of Marketing, Comilla University, Comilla, Bangladesh	Islam S., UBD School of Business and Economics, Universiti Brunei Darussalam, Bandar Seri Begawan, Brunei Darussalam, Department of Marketing, Comilla University, Comilla, Bangladesh; Hoque M.R., Department of Management Information Systems, University of Dhaka, Dhaka, Bangladesh, School of Business, Emporia State University, KS, United States; Jamil M.A.A., Department of Marketing, Comilla Unive…	Purpose: The purpose of this study is to explain predictors that discriminate users’ preferences for online health services, focusing on a downtown area in a developing country. Design/methodology/approach: Drawing on rational choice theory (RCT), the authors test a model that links the frequency of online health service usage to access-activators and access-inhibitors. Multivariate analysis of v…	Discriminant analysis; eHealth; mHealth; Online health-care service quality; Rational choice theory; Transformative service research	0	0	Emerald Group Holdings Ltd.	J. Consum. Mark.	2-s2.0-85078905941	43	258
164	Mobile health: A carrot and stick intervention to improve medication adherence	3	2	0.00155744	Liu X.; Varshney U.	2020	Decision Support Systems	7	10.1016/j.dss.2019.113165	https://www.scopus.com/inward/record.uri?eid=2-s2.0-85074415851&doi=10.1016%2fj.dss.2019.113165&partnerID=40&md5=a1c167493184831151fc88440f7cf600	Department of Computer Information Systems, Georgia State University, Atlanta, 30302-4015, GA, United States	Liu X., Department of Computer Information Systems, Georgia State University, Atlanta, 30302-4015, GA, United States; Varshney U., Department of Computer Information Systems, Georgia State University, Atlanta, 30302-4015, GA, United States	Medication adherence is a critical element in promoting healthcare outcomes, especially for chronic medical conditions. However, due to several underlying factors, major challenges such as how to improve and maintain the required level of medication adherence still exist. We propose a novel mobile health-based intervention, we call Carrot and Stick, to promote medication adherence (MA) for patien…	Analytical modeling; Intervention; Medication non-adherence; Mobile health; Negative reinforcement; Positive reinforcement	Analytical models; Decision support systems; mHealth; Reinforcement; Behavioral interventions; Health care professionals; Intervention; Medication non-adherence; Multiple interventions; Operational environments; Social cognitive theory; Social exchange theory; Patient treatment	National Science Foundation, NSF	Elsevier B.V.	Decis Support Syst	2-s2.0-85074415851	314	311
165	Missing care: A framework to address the issue of frequent missing values;The case of a clinical decision support system for Parkinson's disease	4	2	0.00251181	Piri S.	2020	Decision Support Systems	18	10.1016/j.dss.2020.113339	https://www.scopus.com/inward/record.uri?eid=2-s2.0-85087346058&doi=10.1016%2fj.dss.2020.113339&partnerID=40&md5=4d5abe3c9a26901d976fae3dd321ce2b	Department of Operations and Business Analytics, Lundquist College of Business, University of Oregon, Eugene, 97403, OR, United States	Piri S., Department of Operations and Business Analytics, Lundquist College of Business, University of Oregon, Eugene, 97403, OR, United States	In recent decades, the implementation of electronic health record (EHR) systems has been evolving worldwide, leading to the creation of immense data volume in healthcare. Moreover, there has been a call for research studies to enhance personalized medicine and develop clinical decision support systems (CDSS) by analyzing the available EHR data. In EHR data, usually, there are millions of patients…	Clinical decision support systems; Data missing values; Electronic health records; Imbalanced data learning; Parkinson's disease; Predictive healthcare analytics	Artificial intelligence; Clinical research; Diagnosis; Health care; Neurodegenerative diseases; Clinical decision support systems; Complex disease; Electronic health record systems; Missing values; Parkinson's disease; Predictive models; Predictive power; Research studies; Decision support systems	CHSI; Oklahoma State University Center for Health Systems Innovation	Elsevier B.V.	Decis Support Syst	2-s2.0-85087346058	276	193
166	Key success factors behind electronic medical record adoption in Thailand	13	3	0.00278169	Narattharaksa K.; Speece M.; Newton C.; Bulyalert D.	2016	Journal of Health Organization and Management	14	10.1108/JHOM-10-2014-0180	https://www.scopus.com/inward/record.uri?eid=2-s2.0-84988963119&doi=10.1108%2fJHOM-10-2014-0180&partnerID=40&md5=7360c42528675de390a7d0c281314947	Department of Business Informatics, Dhurakij Pundit University International College, Bangkok, Thailand; American University of Kuwait, College of Business and Economics, Salmiya, Kuwait; International College, Dhurakij Pundit University, Bangkok, Thailand; Faculty of Medicine, Chiang Mai University, Chiang Mai, Thailand	Narattharaksa K., Department of Business Informatics, Dhurakij Pundit University International College, Bangkok, Thailand; Speece M., American University of Kuwait, College of Business and Economics, Salmiya, Kuwait; Newton C., International College, Dhurakij Pundit University, Bangkok, Thailand; Bulyalert D., Faculty of Medicine, Chiang Mai University, Chiang Mai, Thailand	Purpose: The purpose of this paper is to investigate the elements that health care personnel in Thailand believe are necessary for successful adoption of electronic medical record (EMR) systems. Design/methodology/approach: Initial qualitative in-depth interviews with physicians to adapt key elements from the literature to the Thai context. The 12 elements identified included things related to ma…	Electronic health records; Electronic medical records; EMR implementation; Medical information systems; Physician views; Thailand	Diffusion of Innovation; Electronic Health Records; Female; Health Personnel; Humans; Male; Surveys and Questionnaires; Thailand; adoption; budget; developing country; doctor patient relation; electronic health record; electronic medical record system; health care industry; health care personnel; human; human experiment; interview; medical information system; middle income group; questionnaire; T…	0	Emerald Publishing	J. Health Organ. Manage.	2-s2.0-84988963119	150	226
167	The role of health information technology in advancing care management and coordination in accountable care organizations	5	3	0.001185	Wu F.M.; Shortell S.M.; Rundall T.G.; Bloom J.R.	2017	Health Care Management Review	13	10.1097/HMR.0000000000000123	https://www.scopus.com/inward/record.uri?eid=2-s2.0-85032573301&doi=10.1097%2fHMR.0000000000000123&partnerID=40&md5=3192e28ef7d56902b8d90cd13ff31f71	Health Services Research, Center for Innovation to Implementation, VA Palo Alto Health Care System, United States; Center for Primary Care and Outcomes Research, Stanford University, School of Medicine, CA, United States; Center for Healthcare Organizational and Innovation Research, School of Public Health, University of California, Berkeley, United States; Organized Health Systems Emeritus, Scho…	Wu F.M., Health Services Research, Center for Innovation to Implementation, VA Palo Alto Health Care System, United States, Center for Primary Care and Outcomes Research, Stanford University, School of Medicine, CA, United States; Shortell S.M., Center for Healthcare Organizational and Innovation Research, School of Public Health, University of California, Berkeley, United States; Rundall T.G., O…	Background: To be successful, accountable care organizations (ACOs) must effectively manage patient care. Health information technology (HIT) can support care delivery by providing various degrees of coordination. Few studies have examined the role of HIT functionalities or the role of different levels of coordination enabled by HIT on care management processes. Purposes: We examine HIT functiona…	accountable care organizations; health care delivery; health information technology; Medicare	Accountable Care Organizations; Cross-Sectional Studies; Delivery of Health Care; Humans; Medical Informatics; Medicare; Ownership; Patient Care Management; Retrospective Studies; United States; accountable care organization; adult; coordination; cross-sectional study; health care delivery; human; leadership; medical information; medicare; multiple regression; retrospective study; standardization…	Commonwealth Fund, CF; Agency for Health Care Policy and Research, AHCPR, (1T32HS022241-01)	Lippincott Williams and Wilkins	Health Care Manage. Rev.	2-s2.0-85032573301	245	240
168	Technological change at work: The impact of employee involvement on the effectiveness of health information technology	12	3	0.0022297	Litwin A.S.	2011	Industrial and Labor Relations Review	44	10.1177/001979391106400502	https://www.scopus.com/inward/record.uri?eid=2-s2.0-80053908594&doi=10.1177%2f001979391106400502&partnerID=40&md5=c42cb950227aa1b8eb2cbaf93c596620	Carey Business School, Johns Hopkins University, United States	Litwin A.S., Carey Business School, Johns Hopkins University, United States	The link between employee involvement (EI) and organizational performance is not clear-cut, and the diffusion of information technology (IT) in the workplace complicates this relationship. The author argues that new technologies offer an important avenue by which EI can improve firm performance. He also contends that those studies that do consider EI in the context of technological change may be …	Electronic health records (EHRs); Employee involvment (EI); Health information technology (IT); Information technology (IT)	0	0	0	Ind. Labor Relat. Rev.	2-s2.0-80053908594	158	85
169	Leading change: introducing an electronic medical record system to a paramedic service	15	4	0.00250433	Baird S.; Boak G.	2016	Leadership in Health Services	1	10.1108/LHS-04-2015-0012	https://www.scopus.com/inward/record.uri?eid=2-s2.0-84969560210&doi=10.1108%2fLHS-04-2015-0012&partnerID=40&md5=e173b5a630a909a6df36876983ccbf64	Portland, OR, United States; York St John University, York, United Kingdom	Baird S., Portland, OR, United States; Boak G., York St John University, York, United Kingdom	PurposeLeaders in health-care organizations introducing electronic medical records (EMRs) face implementation challenges. The adoption of EMR by the emergency medical and ambulance setting is expected to provide wide-ranging benefits, but there is little research into the processes of adoption in this sector. The purpose of this study is to examine the introduction of EMR in a small emergency car…	Electronic medical records; Emergency care; Health care; Information systems; Leading change	Allied Health Personnel; Electronic Health Records; Emergency Medical Services; Emergency Medical Technicians; Group Practice; Humans; Leadership; adoption; electronic medical record system; emergency care; emergency health service; human; information system; leadership; organization; structured interview; electronic health record; group practice; paramedical personnel; rescue personnel	0	Emerald Group Publishing Ltd.	Leadersh. in Health Serv.	2-s2.0-84969560210	132	429
170	Information integration in health care organizations: The case of a European health system	3	3	0.00117092	Calciolari S.; Buccoliero L.	2010	Health Care Management Review	5	10.1097/HMR.0b013e3181d5b109	https://www.scopus.com/inward/record.uri?eid=2-s2.0-77953902170&doi=10.1097%2fHMR.0b013e3181d5b109&partnerID=40&md5=4d29598e8e8a7e34469bd7361f4f5ed8	Department of Healthcare Management, Università della Svizzera Italiana, Lugano, Switzerland; CERGAS, Bocconi University, Milan, Italy; Service Science Lab, Bocconi University, Milan, Italy	Calciolari S., Department of Healthcare Management, Università della Svizzera Italiana, Lugano, Switzerland, CERGAS, Bocconi University, Milan, Italy; Buccoliero L., Service Science Lab, Bocconi University, Milan, Italy	Background: Information system integration is an important dimension of a company's information system maturity and plays a relevant role in meeting information needs and accountability targets. However, no generalizable evidence exists about whether and how the main integrating technologies influence information system integration in health care organizations. Purpose: This study examined how in…	CIO role; health information technology; information system integration; Italy	Administrative Personnel; Analysis of Variance; Attitude of Health Personnel; Diffusion of Innovation; Europe; Humans; Information Systems; Logistic Models; Public Health Administration; Public Health Informatics; Systems Integration; administrative personnel; analysis of variance; article; Europe; health personnel attitude; human; information system; mass communication; medical informatics; orga…	0	0	Health Care Manage. Rev.	2-s2.0-77953902170	317	352
171	Does hype create irreversibilities? Affective circulation and market investments in digital health	3	3	0.00108259	Geiger S.; Gross N.	2017	Marketing Theory	16	10.1177/1470593117692024	https://www.scopus.com/inward/record.uri?eid=2-s2.0-85035748128&doi=10.1177%2f1470593117692024&partnerID=40&md5=44ce61345196c80bbe5f518b92f581f9	University College Dublin, Ireland	Geiger S., University College Dublin, Ireland; Gross N., University College Dublin, Ireland	This article draws from two conceptual lenses – the sociology of expectations and market studies – to investigate the relationship between technology hype and market investments: which promises and expectations surround hype and how they come together to shape actors’ investments in an emerging market. We address this question through analysing a contemporary hype in a technology marketing contex…	Digital health; hype cycle; market shaping; market studies; sociology of expectations	0	University College Dublin Seed Fund, (1155); Horizon 2020 Framework Programme, H2020, (654732)	SAGE Publications Ltd	Mark. Theory	2-s2.0-85035748128	306	208
172	Assessing the telemedicine acceptance for adults in Brazil	29	1	0.00320134	Serrano K.M.; Mendes G.H.S.; Lizarelli F.L.; Ganga G.M.D.	2021	International Journal of Health Care Quality Assurance	9	10.1108/IJHCQA-06-2020-0098	https://www.scopus.com/inward/record.uri?eid=2-s2.0-85097946943&doi=10.1108%2fIJHCQA-06-2020-0098&partnerID=40&md5=29530cce50ac4ea344440ded760b8536	Production Engineering Department, Federal University of São Carlos, São Carlos, Brazil	Serrano K.M., Production Engineering Department, Federal University of São Carlos, São Carlos, Brazil; Mendes G.H.S., Production Engineering Department, Federal University of São Carlos, São Carlos, Brazil; Lizarelli F.L., Production Engineering Department, Federal University of São Carlos, São Carlos, Brazil; Ganga G.M.D., Production Engineering Department, Federal University of São Carlos, São …	Purpose: This study aimed to find factors influencing the acceptance of telemedicine for adults in Brazil. Moreover, it investigates the moderating role of disease complexity and the generational digital divide phenomenon on the intention to use the telemedicine service. Design/methodology/approach: A quasi-experiment was employed. Primary data were collected using a survey research method consid…	Brazilian telemedicine; disease complexity; Generational digital divide; Technology acceptance model; Telemedicine service; UTAUT	case report	0	Emerald Group Holdings Ltd.	Int. J. Health Care Qual. Assur.	2-s2.0-85097946943	45	279
173	Understanding the Mechanism Between IT Identity, IT Mindfulness and Mobile Health Technology Continuance Intention: An Extended Expectation Confirmation Model	25	1	0.00284337	Wu C.; Zhou Y.; Wang R.; Huang S.; Yuan Q.	2022	Technological Forecasting and Social Change	21	10.1016/j.techfore.2021.121449	https://www.scopus.com/inward/record.uri?eid=2-s2.0-85122012400&doi=10.1016%2fj.techfore.2021.121449&partnerID=40&md5=c52da01deab05a6a850cfb96f69803c6	School of Information Management, Nanjing University, Nanjing, China	Wu C., School of Information Management, Nanjing University, Nanjing, China; Zhou Y., School of Information Management, Nanjing University, Nanjing, China; Wang R., School of Information Management, Nanjing University, Nanjing, China; Huang S., School of Information Management, Nanjing University, Nanjing, China; Yuan Q., School of Information Management, Nanjing University, Nanjing, China	Health outcomes realization is a long-term and unremitting process. As a result, continuous use benefits both mobile health (mHealth) technology vendors and mHealth users. The existing literature has illustrated that users’ perceptions of IT features, such as instrumental and emotional perceptions, will impact their continuance intention with mHealth technology. The present study argues, however,…	continuance intention; ECM; IT identity; IT mindfulness; MHealth technology	Behavioral research; Continuance intentions; Expectation-confirmation models; Health outcomes; Health technology; IT identity; IT mindfulness; Mhealth technology; Technology continuances; Technology vendors; User perceptions; consumption behavior; empirical analysis; health services; information technology; mobile communication; perception; mHealth	Social Science Foundation of Jiangsu Province, (2021SJZDA043)	Elsevier Inc.	Technol. Forecast. Soc. Change	2-s2.0-85122012400	64	168
174	How health care delivery organizations can exploit eHealth innovations: An integrated absorptive capacity and IT governance explanation	27	1	0.00325337	Wu J.-H.; Lin L.-M.; Rai A.; Chen Y.-C.	2022	International Journal of Information Management	5	10.1016/j.ijinfomgt.2022.102508	https://www.scopus.com/inward/record.uri?eid=2-s2.0-85126626904&doi=10.1016%2fj.ijinfomgt.2022.102508&partnerID=40&md5=729c286b351754988119402b8baca8ce	Department of Information Management, Southern Taiwan Interdisciplinary Center for Innovative Technologies, National Sun Yat-Sen University, 70 Lien-Hai Rd., Kaohsiung, 804, Taiwan; Department of Nursing, Meiho University, 23 PingKuang Rd., Pingtung, 912, Taiwan; Center for Process Innovation and Department of Computer Information Systems, J. Mack Robinson College of Business, Georgia State Unive…	Wu J.-H., Department of Information Management, Southern Taiwan Interdisciplinary Center for Innovative Technologies, National Sun Yat-Sen University, 70 Lien-Hai Rd., Kaohsiung, 804, Taiwan; Lin L.-M., Department of Nursing, Meiho University, 23 PingKuang Rd., Pingtung, 912, Taiwan; Rai A., Center for Process Innovation and Department of Computer Information Systems, J. Mack Robinson College of …	Because health care delivery organizations (HDOs) increasingly rely on information technology (IT) in their delivery of health care services, recognition of how to exploit innovative electronic health (eHealth) technologies is crucial. We integrated absorptive capacity and governance perspectives to theorize that an HDO's eHealth absorptive capacity is a dynamic IT capability to exploit eHealth i…	Contractual governance; eHealth absorptive capacity; eHealth assimilation; eHealth entrepreneurial alertness; eHealth innovation; Relational governance	Absorptive capacity; Contractual governance; Electronic health; Electronic health absorptive capacity; Electronic health assimilation; Electronic health entrepreneurial alertness; Electronic health innovation; Entrepreneurial alertness; Relational governances; eHealth	Taiwanese Ministry of Education; National Sun Yat-sen University, NSYSU; National Science Council, NSC, (MOST108-2410-H-143-014, NSC97-2511-S-276-005-MY3)	Elsevier Ltd	Int J Inf Manage	2-s2.0-85126626904	57	340
175	Work harder or work smarter? Information technology and resource allocation in healthcare processes	22	3	0.00378962	Yeow A.; Goh K.H.	2015	MIS Quarterly: Management Information Systems	29	10.25300/misq/2015/39.4.2	https://www.scopus.com/inward/record.uri?eid=2-s2.0-84961840039&doi=10.25300%2fmisq%2f2015%2f39.4.2&partnerID=40&md5=2a9003060db1754d8cf1b0d921b7e3f3	UniSIM College, SIM University, 461 Clementi Road, Singapore, 599491, Singapore; Nanyang Business School, Nanyang Technological University, 50 Nanyang Avenue, Singapore, 639798, Singapore	Yeow A., UniSIM College, SIM University, 461 Clementi Road, Singapore, 599491, Singapore; Goh K.H., Nanyang Business School, Nanyang Technological University, 50 Nanyang Avenue, Singapore, 639798, Singapore	While the impacts of health information technology (HIT) are widely studied, prior research presents mixed findings. In this study, a granular examination of the impact of HIT systems on how resources are allocated to healthcare tasks and processes was undertaken. A longitudinal field study that combined interview, archival, observation, and survey data was conducted. The effects of telemedicine …	Healthcare; IT; Resource allocations; Stochastic frontier analysis; Telemedicine	Efficiency; Resource allocation; Stochastic systems; Telemedicine; Allocative efficiency; Health information technologies (HIT); Healthcare process; Longitudinal field study; Organizational outcomes; Stochastic frontier analysis; Survey data; Health care	Ministry of Education	University of Minnesota	MIS Quart Manage Inf Syst	2-s2.0-84961840039	79	123
176	Commercialization of eHealth innovations in the market of the UK healthcare sector: A framework for a sustainable business model	4	3	0.000893036	Oderanti F.O.; Li F.	2018	Psychology and Marketing	19	10.1002/mar.21074	https://www.scopus.com/inward/record.uri?eid=2-s2.0-85040360359&doi=10.1002%2fmar.21074&partnerID=40&md5=28f6f4a01de3b5d5615d8c49d98a4a49	University of Hertfordshire, United Kingdom; City, University of London, United Kingdom	Oderanti F.O., University of Hertfordshire, United Kingdom; Li F., City, University of London, United Kingdom	Demographic trends with extended life expectancy are placing increasing pressures on the UK state-funded healthcare budgets. eHealth innovations are expected to facilitate new avenues for cost-effective and safe methods of care, for enabling elderly people to live independently at their own homes and for assisting governments to cope with the demographic challenges. However, despite heavy investm…	business model; eHealth innovations; telecare; telehealth; telemedicine	0	0	Wiley-Liss Inc.	Psychol. Mark.	2-s2.0-85040360359	275	185
177	Switching to Electronic Health Record Systems: A Replication of the User Resistance Model	15	3	0.00228362	Samhan B.; Joshi K.D.	2019	AIS Transactions on Replication Research	2	10.17705/1atrr.00043	https://www.scopus.com/inward/record.uri?eid=2-s2.0-85106313918&doi=10.17705%2f1atrr.00043&partnerID=40&md5=e496833c3003d74eaa0ea92a2b3955a0	Accounting and BIS Department, Illinois State University; Department of Information Systems, University of Nevada Reno	Samhan B., Accounting and BIS Department, Illinois State University; Joshi K.D., Department of Information Systems, University of Nevada Reno	The purpose of this conceptual replication study is to understand the resistance construct of the User Resistance Model (URM) in the context of Health Information Technology (HIT) at an international healthcare organization. Specifically, we studied resistance towards Electronic Health Record systems (EHR). For this, the original scale items were adapted to the new context, and the model was test…	Electronic Health Records (EHR); Electronic Medical Records (EMR); Health Information Technology (HIT); Replication Research; Resistance; Structural Equation Modeling (SEM); User Resistance Model (URM)	0	National Science Foundation, NSF	Association for Information Systems	AIS. Trans. Replica. Res.	2-s2.0-85106313918	131	402
178	Digital health care services in post COVID-19 scenario: modeling the enabling factors	6	1	0.000946691	Sindhu S.	2022	International Journal of Pharmaceutical and Healthcare Marketing	2	10.1108/IJPHM-04-2021-0046	https://www.scopus.com/inward/record.uri?eid=2-s2.0-85129270047&doi=10.1108%2fIJPHM-04-2021-0046&partnerID=40&md5=182f8fd31cce6a97ff5c585ba93330a8	School of Management, The Northcap University, Gurugram, India	Sindhu S., School of Management, The Northcap University, Gurugram, India	Purpose: The recent pandemic of COVID-19 has posed challenges for delivering essential and desirable health-care services for the masses. Digital health-care services initiated by several hospitals and health practitioners promise efficient and safe health care in the new normal post-COVID era but need a supportive enabling ecosystem. Therefore, this study aims toward identifying and modeling the…	Digital health-care services; Fuzzy MICMAC; Marketing; Total interpretive structural modeling	0	0	Emerald Group Holdings Ltd.	Int. J. Pharm. Healthc. Mark.	2-s2.0-85129270047	234	408
179	Reaching into patients' homes - Participatory designed AAL services: The case of a patient-centered nutrition tracking service	7	1	0.00111864	Menschner P.; Prinz A.; Koene P.; Köbler F.; Altmann M.; Krcmar H.; Leimeister J.M.	2011	Electronic Markets	36	10.1007/s12525-011-0050-6	https://www.scopus.com/inward/record.uri?eid=2-s2.0-79956360557&doi=10.1007%2fs12525-011-0050-6&partnerID=40&md5=f3365319623c6e1d5dcb0d5ca77d1efd	34127 Kassel, Nora-Platiel-Str. 4, Germany; 85748 Garching bei München, Boltzmannstrasse 3, Germany	Menschner P., 34127 Kassel, Nora-Platiel-Str. 4, Germany; Prinz A., 34127 Kassel, Nora-Platiel-Str. 4, Germany; Koene P., 85748 Garching bei München, Boltzmannstrasse 3, Germany; Köbler F., 85748 Garching bei München, Boltzmannstrasse 3, Germany; Altmann M., 34127 Kassel, Nora-Platiel-Str. 4, Germany; Krcmar H., 85748 Garching bei München, Boltzmannstrasse 3, Germany; Leimeister J.M., 34127 Kasse…	Ambient Assisted Living (AAL) offers possibilities for promising new IT-based health care services that are resulting in new challenges for its design process. We introduce a novel approach for engineering AAL services (AALSDA) which combines methods from service engineering and participatory design. We demonstrate this approach by developing and implementing an electronic data capture system, Nu…	AAL; Customer integration; eHealth; Electronic data capture; Participatory design; Service engineering	0	0	0	Electron. Mark.	2-s2.0-79956360557	211	100
180	Anatomy of Successful Business Models for Complex Services: Insights from the Telemedicine Field	14	3	0.00227016	Peters C.; Blohm I.; Leimeister J.M.	2015	Journal of Management Information Systems	86	10.1080/07421222.2015.1095034	https://www.scopus.com/inward/record.uri?eid=2-s2.0-84951179265&doi=10.1080%2f07421222.2015.1095034&partnerID=40&md5=eaed9b02234744a5bbc17180c135eeab	Institute of Information Management, University of St. Gallen, Switzerland; Institute of Information Systems, Kassel University, Germany	Peters C., Institute of Information Management, University of St. Gallen, Switzerland, Institute of Information Systems, Kassel University, Germany; Blohm I., Institute of Information Management, University of St. Gallen, Switzerland; Leimeister J.M., Institute of Information Management, University of St. Gallen, Switzerland	Telemedicine services may improve the quality of life of individuals while also reducing the costs of service provisioning. They represent an important but as yet understudied type of complex services that integrates many stakeholders acting in service value networks. These complex services typically comprise a combination of information technology (IT) services and highly person-oriented, non-IT…	analysis frameworks; business model; business model pattern; complex service; telemedicine	Complex networks; Sustainable development; Analysis frameworks; Business model frameworks; Business modeling; Business opportunities; Complex services; Constituent elements; Service value network; Telemedicine services; Telemedicine	0	Routledge	J Manage Inf Syst	2-s2.0-84951179265	135	37
181	The impact of mobile health monitoring on the evolution of patient-pharmacist relationships	19	1	0.00235231	Ake A.; Arcand M.	2020	International Journal of Pharmaceutical and Healthcare Marketing	3	10.1108/IJPHM-04-2019-0030	https://www.scopus.com/inward/record.uri?eid=2-s2.0-85078930684&doi=10.1108%2fIJPHM-04-2019-0030&partnerID=40&md5=9bfefec89be8f43f08e4881986a4f901	Department of Marketing, Université du Québec à Montréal, Montreal, Canada	Ake A., Department of Marketing, Université du Québec à Montréal, Montreal, Canada; Arcand M., Department of Marketing, Université du Québec à Montréal, Montreal, Canada	Purpose: Increasingly popular mobile health technology is creating a new paradigm for the delivery of care to patients involving a role of the pharmacist. This study aims to propose a renewed patient–pharmacist relationship in this environment and present an empirical case study investigating the influence of key variables, including the consumer’s attitude toward personalized monitoring performe…	Adoption intention; Mobile health; Personalized monitoring; Pharmacist; Relationship quality; TAM	0	0	Emerald Group Holdings Ltd.	Int. J. Pharm. Healthc. Mark.	2-s2.0-85078930684	95	381
182	Examining the intended and unintended consequences of organisational privacy safeguards	26	3	0.00468679	Parks R.; Xu H.; Chu C.-H.; Lowry P.B.	2017	European Journal of Information Systems	38	10.1057/s41303-016-0001-6	https://www.scopus.com/inward/record.uri?eid=2-s2.0-85016276711&doi=10.1057%2fs41303-016-0001-6&partnerID=40&md5=d72b0a1c63ae2817cac31de0cdd05e13	Computer Information Systems, School of Business, Quinnipiac University, 275 Mount Carmel Avenue, Hamden, 06518, CT, United States; Information Sciences and Technology Building, Pennsylvania State University, University Park, 16802, PA, United States; Innovation and Information Management, School of Business, University of Hong Kong, Faculty of Business and Economics, K. K. Leung Building, Hong K…	Parks R., Computer Information Systems, School of Business, Quinnipiac University, 275 Mount Carmel Avenue, Hamden, 06518, CT, United States; Xu H., Information Sciences and Technology Building, Pennsylvania State University, University Park, 16802, PA, United States; Chu C.-H., Information Sciences and Technology Building, Pennsylvania State University, University Park, 16802, PA, United States;…	Research shows that despite organisational efforts to achieve privacy compliance, privacy breaches continue to rise. The extant studies on organisational privacy compliance concentrate on the extent to which privacy threats can be alleviated through a combination of technical and human controls and the positive (and often intended) influences of these controls. This focus inadvertently neglects u…	grounded theory; healthcare; imbalance challenge; Information privacy; intended consequences; interpretive research; privacy safeguards; the unintended consequences of privacy safeguard enactment (UCPSE) framework; unintended consequences	Health care; Medical informatics; Grounded theory; imbalance challenge; Information privacy; intended consequences; Interpretive research; Unintended consequences; Compliance control	0	Palgrave Macmillan Ltd.	Eur. J. Inf. Syst.	2-s2.0-85016276711	58	92
183	Managing paradoxical tensions in the development of a telemedicine system	25	3	0.00440975	Agarwal N.; Soh C.; Yeow A.	2022	Information and Organization	5	10.1016/j.infoandorg.2022.100393	https://www.scopus.com/inward/record.uri?eid=2-s2.0-85124738684&doi=10.1016%2fj.infoandorg.2022.100393&partnerID=40&md5=5a1a182c5f8ecfa51aa87138d7d16d96	Nanyang Business School, Nanyang Technological University, Singapore; School of Business, Singapore University of Social Sciences, Singapore	Agarwal N., Nanyang Business School, Nanyang Technological University, Singapore; Soh C., Nanyang Business School, Nanyang Technological University, Singapore; Yeow A., School of Business, Singapore University of Social Sciences, Singapore	The global pandemic has escalated the demand for telemedicine systems across the world, particularly for vulnerable populations such as the elderly in nursing homes. However, challenges in implementation and high failure rates continue to affect the sustainability and capability of telemedicine systems. This study therefore addresses the question of how to sustain and develop telemedicine systems…	Paradox theory; Paradoxical tensions; Telemedicine system	0	0	Elsevier Ltd	Inf. Organ.	2-s2.0-85124738684	67	341
184	Understanding consumers’ decisions to adopt technology-enabled transformative services	19	1	0.0021792	Schuster L.; Drennan J.; Lings I.	2015	Service Industries Journal	25	10.1080/02642069.2015.1090979	https://www.scopus.com/inward/record.uri?eid=2-s2.0-84952298419&doi=10.1080%2f02642069.2015.1090979&partnerID=40&md5=b63c346d6958d08108ff1608ec3daeff	Queensland University of Technology (QUT), QUT Business School, Brisbane, Australia	Schuster L., Queensland University of Technology (QUT), QUT Business School, Brisbane, Australia; Drennan J., Queensland University of Technology (QUT), QUT Business School, Brisbane, Australia; Lings I., Queensland University of Technology (QUT), QUT Business School, Brisbane, Australia	This study extends understanding of consumers' decisions to adopt transformative services delivered via technology. It incorporates competitive effects into the model of goal-directed behavior which, in keeping with the majority of consumer decision making models, neglects to explicitly account for competition. A goal-level operationalization of competition, incorporating both direct and indirect…	competition; consumer acceptance; goals; mobile health; transformative service research	consumption behavior; decision making; health services; mobile communication; technology adoption	0	Routledge	Serv. Ind. J.	2-s2.0-84952298419	94	146
185	Personal goals in consumers' adoption of mHealth services	12	1	0.00179762	Schuster L.; Parkinson J.	2022	Journal of Service Theory and Practice	1	10.1108/JSTP-11-2020-0245	https://www.scopus.com/inward/record.uri?eid=2-s2.0-85119269112&doi=10.1108%2fJSTP-11-2020-0245&partnerID=40&md5=9371ed1ca91ca8722f4653a9dacce2a6	Business School, Queensland University of Technology, Brisbane, Australia; Department of Marketing, Griffith University, Brisbane, Australia	Schuster L., Business School, Queensland University of Technology, Brisbane, Australia; Parkinson J., Department of Marketing, Griffith University, Brisbane, Australia	Purpose: mHealth services are effective and cost efficient, yet wide-scale adoption of these services by consumers has yet to be achieved, constraining their public health benefit. Further investigation of non-technological determinants of mHealth adoption is needed; specifically, the role of consumers' goals has received scant attention and forms the research focus. Design/methodology/approach: …	Acceptance; Adoption; Goals; mHealth; Self-service; Technology-based	0	Griffith Health Institute; Griffith University	Emerald Group Holdings Ltd.	Journal of Service Theory and Practice	2-s2.0-85119269112	162	432
186	Adoption of E-health platforms by medical practitioners: Mediating effect of attitude on E-health platforms usage	13	1	0.00197913	Singh A.; Ravi P.	2022	Health Marketing Quarterly	3	10.1080/07359683.2021.1995637	https://www.scopus.com/inward/record.uri?eid=2-s2.0-85118364955&doi=10.1080%2f07359683.2021.1995637&partnerID=40&md5=5eb47f69e0a5fefaef28c4da96fc33bf	Symbiosis Institute of Health Sciences, A Constituent of Symbiosis International, Deemed University, Pune, India; Center for Online Learning, D. Y. Patil Vidyapeeth (Deemed to be University), Pune, India	Singh A., Symbiosis Institute of Health Sciences, A Constituent of Symbiosis International, Deemed University, Pune, India; Ravi P., Center for Online Learning, D. Y. Patil Vidyapeeth (Deemed to be University), Pune, India	This study considers Theory of Reasoned Action and Technology Acceptance Model frameworks to test the mediating role of attitude towards using E-health platforms. 224 medical practitioners’ responses are collected in the online mode. The mediation analysis supports the full mediation role of attitude towards using the E-health platforms in the relationship between perceived usefulness and intenti…	COVID-19; E-health platforms; Technology Acceptance Model (TAM); telemedicine; Theory of Reasoned Action (TRA)	Attitude; Health Personnel; Humans; Intention; Telemedicine; attitude; behavior; health care personnel; human; procedures; telemedicine	0	Routledge	Health Mark. Q.	2-s2.0-85118364955	154	385
187	Analyse des facteurs influençant l'émergence des pratiques de télémédecine: le cas des Maisons de Santé en France	21	3	0.00353084	Habib J.; Yatim F.; Sebai J.	2019	Systemes d'Information et Management	1	10.3917/SIM.191.0047	https://www.scopus.com/inward/record.uri?eid=2-s2.0-85118145222&doi=10.3917%2fSIM.191.0047&partnerID=40&md5=a50f3987c24a60fc8b20668bfb94aa1b	Université polytechnique hauts-de-France, Laboratoire idp; Ecole des hautes etudes en santé publique, Mos; Université de Versailles saint-quentin-en-Yvelines, LAREQUOI	Habib J., Université polytechnique hauts-de-France, Laboratoire idp; Yatim F., Ecole des hautes etudes en santé publique, Mos; Sebai J., Université de Versailles saint-quentin-en-Yvelines, LAREQUOI	In a complex and fragile context characterized by a will to improve the care and the healthcare costs, IS are perceived as one of the main pillars of the ongoing organizational redesign of the healthcare system. Most significantly, telemedicine appears as an essential organizational innovation to mitigate the current weaknesses of the healthcare system and ensure equitable access to quality care.…	Care homes; Etude exploratoire; Exploratory study; Facteurs technologique; Maisons de santé; Organisationnel et externe; Organizational and external factors; Technological; Telemedicine; Télémédecine	0	0	IAE School of Management Montpellier University	Syst. Inf. Manag.	2-s2.0-85118145222	87	425
188	Coming to Terms with Knowledge Management in Telehealth	5	3	0.00136985	Standing C.; Standing S.; Gururajan R.; Fulford R.; Gengatharen D.	2018	Systems Research and Behavioral Science	3	10.1002/sres.2443	https://www.scopus.com/inward/record.uri?eid=2-s2.0-85005769195&doi=10.1002%2fsres.2443&partnerID=40&md5=97df63aa02ec63a371ba5dc4b3391bad	Edith Cowan University, Centre for Innovative Practice, School of Business and Law, Joondalup, WA, Australia; University of Southern Queensland, Toowoomba, QLD, Australia	Standing C., Edith Cowan University, Centre for Innovative Practice, School of Business and Law, Joondalup, WA, Australia; Standing S., Edith Cowan University, Centre for Innovative Practice, School of Business and Law, Joondalup, WA, Australia; Gururajan R., University of Southern Queensland, Toowoomba, QLD, Australia; Fulford R., Edith Cowan University, Centre for Innovative Practice, School of…	Although telehealth has been used in the health sector for many years, there is still the perception that it is far from reaching its potential. Telehealth outcomes can be improved if knowledge is effectively managed, but this has proved complex to achieve in practice. Systems approaches that take a holistic view and address fundamental issues are likely to result in greater success than focusing…	knowledge; systems; telehealth	Computer systems; Human resource management; Knowledge acquisition; Knowledge based systems; Medical computing; Holistic view; Knowledge; Knowledge acquisition and sharing; Knowledge management system; Patient diagnosis; Software systems; Systems approach; Telehealth; Knowledge management	0	John Wiley and Sons Ltd	Syst. Res. Behav. Sci.	2-s2.0-85005769195	258	387
189	Tension Awareness of Stakeholders in Large Technology Projects: A Duality Perspective	18	3	0.00307772	Boonstra A.; van Offenbeek M.A.G.; Vos J.F.J.	2017	Project Management Journal	14	10.1177/875697281704800102	https://www.scopus.com/inward/record.uri?eid=2-s2.0-85036607357&doi=10.1177%2f875697281704800102&partnerID=40&md5=b0a582431b791f9d53e665716f91e618	Faculty of Economics and Business, University of Groningen, Netherlands	Boonstra A., Faculty of Economics and Business, University of Groningen, Netherlands; van Offenbeek M.A.G., Faculty of Economics and Business, University of Groningen, Netherlands; Vos J.F.J., Faculty of Economics and Business, University of Groningen, Netherlands	This article analyzes the tensions evolving from project management dilemmas and how they relate to stakeholders in large technology projects. The study addresses an organization-wide electronic health record implementation in a large hospital. It adopts a duality lens in exploring whether and how these tensions materialize through stakeholder voices. In contrast to traditional linear and unitari…	duality; electronic health record; project management dilemma; project stakeholder management; technology; tension awareness	0	0	SAGE Publications Inc.	Proj. Manage. J.	2-s2.0-85036607357	98	225
190	Understanding the Factors that Influence the Primary Appraisal of mHealth Tools in Developing Countries: An Exploratory Case-Study in Nigeria	17	1	0.00239421	Eze E.; Gleasure R.; Heavin C.	2019	Australasian Journal of Information Systems	2	10.3127/ajis.v23i0.1815	https://www.scopus.com/inward/record.uri?eid=2-s2.0-85104723851&doi=10.3127%2fajis.v23i0.1815&partnerID=40&md5=849fe571dfc7b087746af68c47fb468b	Department of Business Information Systems, University College Cork, Cork, Ireland; University College Cork, Cork, Ireland	Eze E., Department of Business Information Systems, University College Cork, Cork, Ireland; Gleasure R., University College Cork, Cork, Ireland; Heavin C., University College Cork, Cork, Ireland	Shortages of health workers, infrastructural deficiencies, limited access to medical care are just a few of the many barriers to care in developing countries. The integration of smartphones and mobile devices into healthcare systems has been proposed to address some of the physical barriers to care and service delivery. These mHealth solutions extend the reach of medical care into rural areas of …	Coping Theory; Developing Countries; Healthcare; mHealth; Mobile Technology; Rural Healthcare Workers	0	0	Australasian Association for Information Systems	Australas. J. Inf. Syst.	2-s2.0-85104723851	109	400
191	Local and international networks in small firm internationalization: Cases from the Rhône-Alpes medical technology regional cluster	14	3	0.00251267	Andersson S.; Evers N.; Griot C.	2013	Entrepreneurship and Regional Development	84	10.1080/08985626.2013.847975	https://www.scopus.com/inward/record.uri?eid=2-s2.0-84890804003&doi=10.1080%2f08985626.2013.847975&partnerID=40&md5=bb917ce6a4236f33f4af016ba018c405	Centre for Innovation, Entrepreneurship and Learning, Halmstad University, Halmstad, S-301 18, Box 823, Sweden; Marketing Discipline, National University of Ireland, Galway, Ireland; La Redoute Sverige AB, Borås, 50480, Sweden	Andersson S., Centre for Innovation, Entrepreneurship and Learning, Halmstad University, Halmstad, S-301 18, Box 823, Sweden; Evers N., Marketing Discipline, National University of Ireland, Galway, Ireland; Griot C., Centre for Innovation, Entrepreneurship and Learning, Halmstad University, Halmstad, S-301 18, Box 823, Sweden, La Redoute Sverige AB, Borås, 50480, Sweden	This study explores the internationalization processes of small firms operating in the medical technology cluster in the Rhône-Alpes region in France. The study demonstrates that both the location and the sectoral type of industry cluster influence the internationalization and network dynamics in the cluster. In addition, both local and international networks influence firm internationalization p…	born globals; born-again globals; cluster; medical technology industry; networks; small firms	France; Rhone-Alpes; entrepreneur; globalization; high technology industry; innovation; life cycle analysis; small and medium-sized enterprise	ANVAR; Vetenskapsrådet, VR	0	Entrep. Reg. Dev.	2-s2.0-84890804003	136	40
192	The changing role of network ties and critical capabilities in an international new venture’s early development	23	3	0.00434428	Laurell H.; Achtenhagen L.; Andersson S.	2017	International Entrepreneurship and Management Journal	34	10.1007/s11365-016-0398-3	https://www.scopus.com/inward/record.uri?eid=2-s2.0-84968627105&doi=10.1007%2fs11365-016-0398-3&partnerID=40&md5=3fc5aa4611079db2c919edee809e8092	School of Business and Engineering, Halmstad University, Box 823, Halmstad, 301 18, Sweden; International Business School, Jönköping University, PO Box 1026, Jönköping, 551 11, Sweden	Laurell H., School of Business and Engineering, Halmstad University, Box 823, Halmstad, 301 18, Sweden; Achtenhagen L., International Business School, Jönköping University, PO Box 1026, Jönköping, 551 11, Sweden; Andersson S., School of Business and Engineering, Halmstad University, Box 823, Halmstad, 301 18, Sweden	The importance of networks for firm internationalization has been pointed out for several decades. Especially for small and new firms, networks have been found to be an important tool to gain access to resources and to overcome liabilities of newness, smallness and foreignness. Yet, there is a lack of understanding regarding which types of capabilities are developed through networking and how and…	Capabilities; International new venture; Internationalization; Longitudinal study; Medical-technology sector; Networks	0	Vetenskapsrådet, VR	Springer New York LLC	Int. Entrep. Manage. J.	2-s2.0-84968627105	77	105
193	A conceptual model for telemedicine adoption: An examination of technology acceptance model	8	1	0.00117853	Dash M.; Shadangi P.Y.; Kar S.; Prusty R.	2019	International Journal of Recent Technology and Engineering	9	10.35940/ijrte.B1916.078219	https://www.scopus.com/inward/record.uri?eid=2-s2.0-85074182795&doi=10.35940%2fijrte.B1916.078219&partnerID=40&md5=3600f2d508e20f18db621323ffedc3d8	Faculty of Management Sciences, Siksha O Anusandhan (Deemed to be University), Bhubaneswar, India; Department of Prosthodontics, Hi-Tech Dental College & Hospital, Bhubaneswar, India	Dash M., Faculty of Management Sciences, Siksha O Anusandhan (Deemed to be University), Bhubaneswar, India; Shadangi P.Y., Faculty of Management Sciences, Siksha O Anusandhan (Deemed to be University), Bhubaneswar, India; Kar S., Department of Prosthodontics, Hi-Tech Dental College & Hospital, Bhubaneswar, India; Prusty R., Faculty of Management Sciences, Siksha O Anusandhan (Deemed to be Univers…	India is attaining a high rate of adoption of telemedicine services and which is contributing towards the growth of Indian economy. Healthcare industry in India is going through a massive transformational change. Low cost driven channel for delivering health care services to the patient at their convenience and where distance is matter of concern. Government and private hospitals had started to r…	Digital Healthcare; Digital OPD; TAM Model; Telemedicine	0	0	Blue Eyes Intelligence Engineering and Sciences Publication	Int. J. Recent Technol. Eng.	2-s2.0-85074182795	205	281
194	Patient-provider engagement and its impact on health outcomes: A longitudinal study of patient portal use	15	3	0.00260553	Bao C.; Bardhan I.R.; Singh H.; Meyer B.A.; Kirksey K.	2020	MIS Quarterly: Management Information Systems	33	10.25300/MISQ/2020/14180	https://www.scopus.com/inward/record.uri?eid=2-s2.0-85088458433&doi=10.25300%2fMISQ%2f2020%2f14180&partnerID=40&md5=f2c3b9bb6bc9378afb6db06f522f811f	Spears School of Business, Oklahoma State University, Tulsa, 74106, OK, United States; McCombs School of Business, University of Texas at Austin, 2110 Speedway, Austin, 78705, TX, United States; Jindal School of Management, University of Texas at Dallas, 800 West Campbell Road, Richardson, 75080, TX, United States; Thomas Jefferson University, 900 Chestnut Street, Ste. 110, Philadelphia, 19107, P…	Bao C., Spears School of Business, Oklahoma State University, Tulsa, 74106, OK, United States; Bardhan I.R., McCombs School of Business, University of Texas at Austin, 2110 Speedway, Austin, 78705, TX, United States; Singh H., Jindal School of Management, University of Texas at Dallas, 800 West Campbell Road, Richardson, 75080, TX, United States; Meyer B.A., Thomas Jefferson University, 900 Chest…	Hospitalization of patients with chronic diseases poses a significant burden on the healthcare system. Frequent hospitalization can be partially attributed to the failure of healthcare providers to engage effectively with their patients. Recently, patient portals have become popular as information technology (IT) platforms that provide patients with online access to their medical records and help…	Congestive heart failure; Electronic health records; Health outcomes; Patient portals; Patient-provider engagement	Diseases; Electronic document exchange; Health care; Health risks; Hospitals; Large dataset; Academic medical centers; Chronic disease management; Health care providers; Health-care system; Information technology platforms; Longitudinal analysis; Longitudinal study; Multiple dimensions; Large scale systems	HIMSS, (052015-007); UT Health System; National Science Foundation, NSF, (1636933); University of Utah	University of Minnesota	MIS Quart Manage Inf Syst	2-s2.0-85088458433	124	110
195	From translational research to open technology innovation systems	11	3	0.00218701	Savory C.; Fortune J.	2015	Journal of Health Organization and Management	12	10.1108/JHOM-01-2013-0021	https://www.scopus.com/inward/record.uri?eid=2-s2.0-84928557891&doi=10.1108%2fJHOM-01-2013-0021&partnerID=40&md5=a5c0e194644d487062039c3db2b76937	Technology Management Research Group, The Open University, Milton Keynes, United Kingdom	Savory C., Technology Management Research Group, The Open University, Milton Keynes, United Kingdom; Fortune J., Technology Management Research Group, The Open University, Milton Keynes, United Kingdom	Purpose-The purpose of this paper is to question whether the emphasis placed within translational research on a linear model of innovation provides the most effective model for managing health technology innovation. Several alternative perspectives are presented that have potential to enhance the existing model of translational research. A case study is presented of innovation of a clinical decis…	Healthcare technology; Mode 2 knowledge production; Open innovation; Patientrack; Quadruple-helix; Translational research; User driven innovation	Biomedical Technology; Decision Support Systems, Clinical; Diffusion of Innovation; Great Britain; Hospitals, Teaching; Models, Theoretical; Organizational Case Studies; Translational Medical Research; decision support system; health services research; mass communication; medical technology; teaching hospital; theoretical model; translational research; United Kingdom	0	Emerald Publishing	J. Health Organ. Manage.	2-s2.0-84928557891	172	246
196	Information quality life cycle in secondary use of EHR data	15	4	0.00298079	Hausvik G.I.; Thapa D.; Munkvold B.E.	2021	International Journal of Information Management	6	10.1016/j.ijinfomgt.2020.102227	https://www.scopus.com/inward/record.uri?eid=2-s2.0-85091124367&doi=10.1016%2fj.ijinfomgt.2020.102227&partnerID=40&md5=7ace7a902d27bc83b5b42703be1ee3fc	Department of Information Systems, University of Agder, Norway	Hausvik G.I., Department of Information Systems, University of Agder, Norway; Thapa D., Department of Information Systems, University of Agder, Norway; Munkvold B.E., Department of Information Systems, University of Agder, Norway	The paper argues that existing research on information quality (IQ) mainly focuses on the primary use of electronic health record (EHR) data, whereas IQ in secondary use of EHR data needs further deliberation. The current view of IQ in a healthcare context is static. It assumes that once the EHR system generates the information product, individual users may act on the information based on their s…	Communication quality; EHR; Information quality (IQ); Life cycle; Mechanisms; Secondary use	Health care; Information analysis; Life cycle; Electronic health record; Information products; Information quality; Inter-personal communications; Life cycle model; Qualitative case studies; Subjective perceptions; Transformation process; Metadata	0	Elsevier Ltd	Int J Inf Manage	2-s2.0-85091124367	128	322
197	Attitudes Toward Technologies of the near Future: The Role of Technology Readiness in a Hungarian Adult Sample	21	1	0.0023969	Csuka S.I.; Martos T.; Kapornaky M.; Sallay V.; Lewis C.A.	2019	International Journal of Innovation and Technology Management	5	10.1142/S0219877019500469	https://www.scopus.com/inward/record.uri?eid=2-s2.0-85070843321&doi=10.1142%2fS0219877019500469&partnerID=40&md5=3112053892cf7381c22d98ebd98c14dd	Károly Rácz School of PhD Studies, Semmelweis University, Budapest, Hungary; Department of Personality Clinical and Health Psychology, University of Szeged, Hungary; Department of Social Psychology, Eötvös Loránd University, Hungary; Department of Psychology, Leeds Trinity University, United Kingdom	Csuka S.I., Károly Rácz School of PhD Studies, Semmelweis University, Budapest, Hungary; Martos T., Department of Personality Clinical and Health Psychology, University of Szeged, Hungary; Kapornaky M., Department of Social Psychology, Eötvös Loránd University, Hungary; Sallay V., Department of Personality Clinical and Health Psychology, University of Szeged, Hungary; Lewis C.A., Department of Ps…	Past decades' rapid development of technological innovations can ease individual's everyday lives, but they can also convey a sense of frustration. The aim of the present study was to investigate attitudes toward technologies that are expected to become widespread in the near future. The Technology Readiness Index was administered to a sample of Hungarian respondents to measure the capacity to ad…	autonomous car; enhanced living environments; socio-economic features; Technology Readiness Index (TRI); telemedicine	0	0	World Scientific Publishing Co. Pte Ltd	Int. J. Innov. Technol. Manage.	2-s2.0-85070843321	86	343
198	Understanding information exchange in healthcare operations: Evidence from hospitals and patients	3	2	0.000836748	Dobrzykowski D.D.; Tarafdar M.	2015	Journal of Operations Management	76	10.1016/j.jom.2014.12.003	https://www.scopus.com/inward/record.uri?eid=2-s2.0-84939985738&doi=10.1016%2fj.jom.2014.12.003&partnerID=40&md5=c4d602348da7e0c8bd1f24a0032f5ef7	Department of Supply Chain Management and Marketing Sciences, Rutgers Business School - Newark and New Brunswick, Rutgers University, 1 Washington Park, Newark, 07102-3122, NJ, United States; Management Science Department, Lancaster University (Management School), Lancaster, LA1 4YX, United Kingdom	Dobrzykowski D.D., Department of Supply Chain Management and Marketing Sciences, Rutgers Business School - Newark and New Brunswick, Rutgers University, 1 Washington Park, Newark, 07102-3122, NJ, United States; Tarafdar M., Management Science Department, Lancaster University (Management School), Lancaster, LA1 4YX, United Kingdom	Coordination - or the information exchange among physicians and hospital staff - is necessary for desirable patient outcomes in healthcare delivery. However, coordination is difficult because healthcare delivery processes are information intensive, complex and require interactions of hospitals with autonomous physicians working in multiple operational systems (i.e. multiple hospitals). We examine…	Coordination; Electronic Health Records; Health IT; Hospital operations; IT use; PACS; Physician employment; Social ties; Vertical integration	Coordination reactions; Digital storage; Employment; Information dissemination; Medical applications; Records management; Coordination; Electronic health; Electronic health record; Health IT; Health records; Hospital operations; IT use; Physician employment; Social ties; Vertical integration; Hospitals	0	Elsevier B.V.	J Oper Manage	2-s2.0-84939985738	295	44
199	What factors influence the mobile health service adoption? A meta-analysis and the moderating role of age	23	1	0.00259918	Zhao Y.; Ni Q.; Zhou R.	2018	International Journal of Information Management	281	10.1016/j.ijinfomgt.2017.08.006	https://www.scopus.com/inward/record.uri?eid=2-s2.0-85030531417&doi=10.1016%2fj.ijinfomgt.2017.08.006&partnerID=40&md5=373b49186b1533597e149c64a16a8086	School of Information Management, Wuhan University, Wuhan, 430072, China; Guanghua School of Management, Peking University, Beijing, 100871, China	Zhao Y., School of Information Management, Wuhan University, Wuhan, 430072, China; Ni Q., School of Information Management, Wuhan University, Wuhan, 430072, China; Zhou R., Guanghua School of Management, Peking University, Beijing, 100871, China	As an emerging field in the healthcare industry, mobile health service has been paid more and more attention in recent years. To explore the key determinants of individual attitude and behavioral intention, this study, based on 35 related empirical researches, conducted a meta-analysis to develop a comprehensive framework regarding the adoption of individual mobile health services and analyzed th…	Individual adoption behavior; Meta-analysis; Mobile health services; Moderating effects	mHealth; Reliability analysis; Risk assessment; Adoption behavior; Behavioral intention; Correlation analysis; Descriptive statistics; Health services; Meta analysis; Moderating effect; Perceived ease of use; Geriatrics	Fundamental Research Funds for the Central Universities	Elsevier Ltd	Int J Inf Manage	2-s2.0-85030531417	73	12
200	Stakeholder driven indicators for eHealth performance management	31	1	0.00354324	Vedlūga T.; Mikulskienė B.	2017	Evaluation and Program Planning	9	10.1016/j.evalprogplan.2017.03.001	https://www.scopus.com/inward/record.uri?eid=2-s2.0-85018472009&doi=10.1016%2fj.evalprogplan.2017.03.001&partnerID=40&md5=e6145d99d5d07fd7f0d15b289263061e	Mykolas Romeris University, Vilnius, Lithuania	Vedlūga T., Mykolas Romeris University, Vilnius, Lithuania; Mikulskienė B., Mykolas Romeris University, Vilnius, Lithuania	The goal of the present article is to compile a corpus of indicators of eHealth development evaluation that would essentially reflect stakeholder approaches and complement technical indicators of assessment of an eHealth system. Consequently, the assessment of the development of an eHealth system would reflect stakeholder approaches and become an innovative solution in attempting to improve produ…	eHealth; Evaluation; National monitoring; Stakeholder driven indicators	Attitude of Health Personnel; Attitude to Computers; Efficiency, Organizational; Health Personnel; Humans; Interviews as Topic; Lithuania; Medical Informatics; Program Evaluation; Quality Indicators, Health Care; Telemedicine; Lithuania; assessment method; health care; monitoring; stakeholder; valuation; geographic distribution; human; information processing; Lithuania; monitoring; practice guide…	0	Elsevier Ltd	Eval. Program Plann.	2-s2.0-85018472009	41	278
201	Using BIM to integrate and achieve holistic future-proofing objectives in healthcare projects	1	3	0.000601169	Krystallis I.; Demian P.; Price A.D.F.	2015	Construction Management and Economics	12	10.1080/01446193.2016.1164326	https://www.scopus.com/inward/record.uri?eid=2-s2.0-85010002102&doi=10.1080%2f01446193.2016.1164326&partnerID=40&md5=6d69831ff536f5c9d38e383416ea5656	School of Civil and Building Engineering, Loughborough University, Loughborough, LE11, United Kingdom	Krystallis I., School of Civil and Building Engineering, Loughborough University, Loughborough, LE11, United Kingdom; Demian P., School of Civil and Building Engineering, Loughborough University, Loughborough, LE11, United Kingdom; Price A.D.F., School of Civil and Building Engineering, Loughborough University, Loughborough, LE11, United Kingdom	Future-proofing (FP) as a proactive initiative for asset management is an urgent need against uncertainty, particularly in health care due to unforeseeable demographic shifts and rapid advances in medical technology. Building information modelling (BIM) is a data-driven initiative, but a rigorous analysis between them will indicate that a synergy exists. The aim of this study is to develop a clas…	Building information modelling; Decision making; Project planning; Uncertainty; Whole-life management	Biomedical engineering; Decision making; Digital storage; Health care; Information theory; Knowledge management; Life cycle; Taxonomies; Uncertainty analysis; Building Information Modelling; Building performance; Interaction matrices; Life management; Medical technologies; Phenomenological analysis; Project planning; Uncertainty; classification; decision making; health care; holistic approach; pe…	Engineering and Physical Sciences Research Council, EPSRC, (EP/I029788/1)	Routledge	Constr. Manage. Econ.	2-s2.0-85010002102	420	252
202	Scientometric analysis of BIM-based research in construction engineering and management	4	3	0.00147156	Jin R.; Zou Y.; Gidado K.; Ashton P.; Painting N.	2019	Engineering, Construction and Architectural Management	67	10.1108/ECAM-08-2018-0350	https://www.scopus.com/inward/record.uri?eid=2-s2.0-85067848624&doi=10.1108%2fECAM-08-2018-0350&partnerID=40&md5=bb093193f25d3655d6911d3b3a8e1afe	School of Environment and Technology, University of Brighton, Brighton, United Kingdom; Department of Civil and Environmental Engineering, University of Auckland, Auckland, New Zealand	Jin R., School of Environment and Technology, University of Brighton, Brighton, United Kingdom; Zou Y., Department of Civil and Environmental Engineering, University of Auckland, Auckland, New Zealand; Gidado K., School of Environment and Technology, University of Brighton, Brighton, United Kingdom; Ashton P., School of Environment and Technology, University of Brighton, Brighton, United Kingdom;…	Purpose: The purpose of this paper is to summarize the latest research of BIM adoption in construction engineering and management (CEM) and propose research directions for future scholarly work. During the recent decade, building information modeling (BIM) has gained increasing applications and research interest in the construction industry. Although there have been review-based studies that summ…	Building information modelling; Construction; Constructions education; Information and communication technology (ICT) applications; Integrated practice	Computational electromagnetics; Construction; Construction industry; Cost estimating; Engineering research; Highway bridges; Information theory; Project management; Telemedicine; Architecture , engineering and constructions; Building Information Model - BIM; Building Information Modelling; Design/methodology/approach; Information and Communication Technologies; Integrated practice; Integrated pro…	0	Emerald Group Holdings Ltd.	Eng. Constr. Archit. Manage.	2-s2.0-85067848624	263	52
203	Can Brand Sponsorship Increase Download Intention for mHealth Apps? The Role of Issue Relevance, Brand Involvement, and Perceived App Quality	5	1	0.000840284	Yang J.; Kanthawala S.; Joo E.; Kononova A.	2022	Journal of Promotion Management	6	10.1080/10496491.2021.2015513	https://www.scopus.com/inward/record.uri?eid=2-s2.0-85121789906&doi=10.1080%2f10496491.2021.2015513&partnerID=40&md5=b785917c85a9f6744bcddd9701f0fff8	Loyola University Chicago, Chicago, IL, United States; The University of Alabama, Tuscaloosa, AL, United States; BNU-HKBU United International College, Zhuhai, China; Michigan State University, East Lansing, MI, United States; Additional affiliation: Waseda University, Tokyo, Japan	Yang J., Loyola University Chicago, Chicago, IL, United States; Kanthawala S., The University of Alabama, Tuscaloosa, AL, United States; Joo E., BNU-HKBU United International College, Zhuhai, China, Additional affiliation: Waseda University, Tokyo, Japan; Kononova A., Michigan State University, East Lansing, MI, United States	Given the ubiquity of mobile health apps, marketers are increasingly using this technology as a popular promotional strategy. The current study investigates the roles of health issue relevance, brand involvement, and perceived app quality in influencing individuals’ download intention for sponsored mobile health apps. Results showed that health issue relevance strongly predicted consumers’ downlo…	brand involvement; download intention; mHealth app; sponsorship	0	0	Routledge	J. Promot. Manage.	2-s2.0-85121789906	254	326
204	Understanding claims-based quality profiles in primary care practice: The role of office system tools and health information technology	4	3	0.000936976	Davis M.A.; Pavur R.J.	2014	Health Care Management Review	1	10.1097/HMR.0b013e31829fc9f1	https://www.scopus.com/inward/record.uri?eid=2-s2.0-84914176728&doi=10.1097%2fHMR.0b013e31829fc9f1&partnerID=40&md5=42ef18450594285287e8c9161f6d8175	Department of Management, College of Business, University of North Texas, Denton, United States; Department of Information Technology and Decision Sciences, College of Business, University of North Texas, Denton, United States	Davis M.A., Department of Management, College of Business, University of North Texas, Denton, United States; Pavur R.J., Department of Information Technology and Decision Sciences, College of Business, University of North Texas, Denton, United States	Background: Claims-based quality profiles are increasingly used by third-party payers as a means of monitoring and remunerating physician performance. As traditional approaches to assessing performance yield to electronically generated data, identifying practice tools capable of influencing the behavior of these measures becomes essential to effectively managing medical practices.; Purpose: The a…	Claims-based data; Health information technology; Office system tools; Profiling; Quality	General Practice; Humans; Insurance Claim Reporting; Medical Informatics; Office Management; Primary Health Care; Quality of Health Care; Reminder Systems; general practice; health care quality; human; insurance; management; medical informatics; organization and management; primary health care; procedures; reminder system; standards	0	Lippincott Williams and Wilkins	Health Care Manage. Rev.	2-s2.0-84914176728	289	436
205	Evidence that electronic health records can promote physician counseling for healthy behaviors	8	3	0.00166613	Bae J.; Hockenberry J.M.; Rask K.J.; Becker E.R.	2017	Health Care Management Review	10	10.1097/HMR.0000000000000108	https://www.scopus.com/inward/record.uri?eid=2-s2.0-84962463254&doi=10.1097%2fHMR.0000000000000108&partnerID=40&md5=63032ea87a43bb265ed10fa8111137d8	School of Nursing and Health Studies, Northern Illinois University, Dekalb, United States; Department of Health Policy and Management, Rollins School of Public Health, Emory University, Center for Comprehensive Access and Delivery Research and Evaluation (CADRE), Iowa City VA Health Care System, Atlanta, GA, United States; Department of Health Policy Management, Rollins School of Public Health, E…	Bae J., School of Nursing and Health Studies, Northern Illinois University, Dekalb, United States; Hockenberry J.M., Department of Health Policy and Management, Rollins School of Public Health, Emory University, Center for Comprehensive Access and Delivery Research and Evaluation (CADRE), Iowa City VA Health Care System, Atlanta, GA, United States; Rask K.J., Department of Health Policy Managemen…	Background: Health behavior counseling services may help patients manage chronic conditions effectively and slow disease progression. Studies show, however, that many providers fail to provide these services because of time constraints and inability to tailor counseling to individual patient needs. Electronic health records (EHRs) have the potential to increase appropriate counseling by providing…	Electronic health records; Health behavior counseling; Preventive care; Primary care	Counseling; Documentation; Electronic Health Records; Health Behavior; Health Care Surveys; Humans; Preventive Medicine; Primary Health Care; counseling; documentation; electronic health record; health behavior; health care survey; human; organization and management; preventive medicine; primary health care; procedures; utilization	0	Lippincott Williams and Wilkins	Health Care Manage. Rev.	2-s2.0-84962463254	204	269
206	Information systems valuescape	11	3	0.00213605	Jeansson J.S.	2014	International Journal of Business Information Systems	4	10.1504/IJBIS.2014.064115	https://www.scopus.com/inward/record.uri?eid=2-s2.0-84905988138&doi=10.1504%2fIJBIS.2014.064115&partnerID=40&md5=3b3038c2f10ce12b0fdd958dded838fa	Institute for Advanced Management Systems Research, Abo Akademi University, 20520 Turku, Joukahaisenkatu 3-5A, Finland; School of Business and Economics, Linnaeus University, 39234, Kalmar, Nygatan 18B, Sweden	Jeansson J.S., Institute for Advanced Management Systems Research, Abo Akademi University, 20520 Turku, Joukahaisenkatu 3-5A, Finland, School of Business and Economics, Linnaeus University, 39234, Kalmar, Nygatan 18B, Sweden	This paper addresses a proposed discrepancy between descriptions of benefits from information systems (IS) and actions of IS benefits realisation. It suggests that descriptions often are made from an evaluation focus perspective that does not support realisation activities. Using a qualitative single case-study the IS benefits realisation efforts of a Swedish hospital is studied. From the finding…	Benefits management; Ehrs; Electronic health records; Information systems; Value configurations; Valuescape	0	0	Inderscience Publishers	Int. J. Bus. Inf. Syst.	2-s2.0-84905988138	175	366
207	The routine use of mobile health services in the presence of health consciousness	12	2	0.00232034	Meng F.; Guo X.; Peng Z.; Zhang X.; Vogel D.	2019	Electronic Commerce Research and Applications	39	10.1016/j.elerap.2019.100847	https://www.scopus.com/inward/record.uri?eid=2-s2.0-85064693551&doi=10.1016%2fj.elerap.2019.100847&partnerID=40&md5=4e47622fa36bcdbdb6bbebfb289d875b	School of Business, Jiangnan University, China; School of Management, Harbin Institute of Technology, China; School of Business, East China University of Science and Technology, China; Business School, Nankai University, China	Meng F., School of Business, Jiangnan University, China; Guo X., School of Management, Harbin Institute of Technology, China; Peng Z., School of Business, East China University of Science and Technology, China; Zhang X., Business School, Nankai University, China; Vogel D., School of Management, Harbin Institute of Technology, China	With the continuous and rapid escalation of the digitization of healthcare, mobile health offers great promise for improving a person's quality of life. Indeed, mHealth service providers are expending enormous efforts to persuade users to increase their routine usage in order to improve performance gains. However, the effects of the persuasion process on users’ routine use intention remain unexpl…	Elaboration likelihood model; Health consciousness; Mobile health; Routine use intention	Computer science; Electronic commerce; Marketing; Argument qualities; Elaboration likelihood models; Improve performance; M-health services; Moderating effect; Research models; Source credibilities; Use intentions; mHealth	National Natural Science Foundation of China, NSFC, (71471048, 71531007, 71571068, 71622002, 71871073, 71871074)	Elsevier B.V.	Elect. Commer. Res. Appl.	2-s2.0-85064693551	159	90
208	ICT supported healthy lifestyle interventions: Design lessons	4	1	0.000810017	Simons L.P.A.; Hampe J.F.; Guldemond N.A.	2014	Electronic Markets	23	10.1007/s12525-014-0157-7	https://www.scopus.com/inward/record.uri?eid=2-s2.0-84939879014&doi=10.1007%2fs12525-014-0157-7&partnerID=40&md5=1a349036df767c09556e3952f4695303	Delft University of Technology, Mekelweg 4, Delft, 2628 CD, Netherlands	Simons L.P.A., Delft University of Technology, Mekelweg 4, Delft, 2628 CD, Netherlands; Hampe J.F., Delft University of Technology, Mekelweg 4, Delft, 2628 CD, Netherlands; Guldemond N.A., Delft University of Technology, Mekelweg 4, Delft, 2628 CD, Netherlands	Healthy living is increasingly urgent, since it may help curb our escalating health care costs. ICT (Information and Communication Technology) offers healthy lifestyle support opportunities. Given the dose–response relation between health behaviors and -benefits, an important challenge is: how to motivate participants to large health behavior improvements? We conducted two design and test iterati…	Design; eCoach; eHealth; Health; Lifestyle intervention; Mobile health	0	0	Springer Verlag	Electron. Mark.	2-s2.0-84939879014	271	157
209	Improving employee health; Lessons from an RCT	2	1	0.000555502	Simons L.P.A.; Hafkamp M.P.J.; Van Bodegom D.; Dumaij A.; Jonker C.M.	2017	International Journal of Networking and Virtual Organisations	10	10.1504/IJNVO.2017.088485	https://www.scopus.com/inward/record.uri?eid=2-s2.0-85042604252&doi=10.1504%2fIJNVO.2017.088485&partnerID=40&md5=5b7fc7da1f5d37b458144439f62133ed	Delft University of Technology, Computer Science, INSY, Mekelweg 4, Delft, 2628, Netherlands; Leyden Academy of Vitality and Aging, LUMC, Netherlands	Simons L.P.A., Delft University of Technology, Computer Science, INSY, Mekelweg 4, Delft, 2628, Netherlands; Hafkamp M.P.J., Leyden Academy of Vitality and Aging, LUMC, Netherlands; Van Bodegom D., Leyden Academy of Vitality and Aging, LUMC, Netherlands; Dumaij A., Delft University of Technology, Computer Science, INSY, Mekelweg 4, Delft, 2628, Netherlands; Jonker C.M., Delft University of Techno…	Work site healthy lifestyle interventions hold promise for improving health and employability. As part of a larger employer vitality program and a work site randomised controlled trial (RCT, n = 59 intervention arm) to assess cardiac risk impacts, we conducted a design analysis on a hybrid eHealth solution. The control condition was six weeks waiting list and then start of the hybrid eHealth supp…	eHealth; Engagement; Health check; Healthy lifestyle intervention.; Ownership; Productivity; Randomised controlled trial; RCT; Work site health9	eHealth; Human resource management; Motivation; Productivity; Risk assessment; Controlled trial; Engagement; Health checks; Healthy lifestyles; Ownership; Work sites; Health	0	Inderscience Publishers	Int. J. Networking Virtual Organ.	2-s2.0-85042604252	348	272
210	Mobile apps for healthy living: Factors influencing continuance intention for health apps	13	2	0.0025496	Yan M.; Filieri R.; Raguseo E.; Gorton M.	2021	Technological Forecasting and Social Change	65	10.1016/j.techfore.2021.120644	https://www.scopus.com/inward/record.uri?eid=2-s2.0-85100438544&doi=10.1016%2fj.techfore.2021.120644&partnerID=40&md5=c9d0a4e5a25aeb3ec92d9fe7406111df	Newcastle University, 5 Barrack Rd, Newcastle upon Tyne, NE1 4SE, United Kingdom; Department of Marketing, Audencia Business School, 8 Route de la Jonelière, Nantes, 44312, Cedex 3, France; Department of Management and Production Engineering, Politecnico di Torino, Corso Duca degli Abruzzi, Torino, 24 10129, Italy	Yan M., Newcastle University, 5 Barrack Rd, Newcastle upon Tyne, NE1 4SE, United Kingdom; Filieri R., Department of Marketing, Audencia Business School, 8 Route de la Jonelière, Nantes, 44312, Cedex 3, France; Raguseo E., Department of Management and Production Engineering, Politecnico di Torino, Corso Duca degli Abruzzi, Torino, 24 10129, Italy; Gorton M., Newcastle University, 5 Barrack Rd, New…	The desire to maintain a healthy lifestyle is growing amongst consumers globally as well as the adoption of health apps. Prior research investigates what affects adoption of a health app, but few studies consider Continuance Intention (CI) for mobile health apps. Drawing on the Information Systems Continuance Model and integrating social (i.e. subjective norms) and psychological factors (i.e. flo…	Behavior change techniques; Continuance intention; Flow theory; IS continuance model; Mobile health apps	China; Integration testing; Subjective testing; Behavioral changes; Continuance intentions; Healthy lifestyles; Information systems continuance; Perceived ease of use; Perceived usefulness; Psychological factors; Subjective norm; health services; information system; media role; mobile phone; software; technology adoption; Health	0	Elsevier Inc.	Technol. Forecast. Soc. Change	2-s2.0-85100438544	145	54
211	Effects of emotional attachment on mobile health-monitoring service usage: An affect transfer perspective	23	2	0.00351185	Xiaofei Z.; Guo X.; Ho S.Y.; Lai K.-H.; Vogel D.	2021	Information and Management	36	10.1016/j.im.2020.103312	https://www.scopus.com/inward/record.uri?eid=2-s2.0-85084547046&doi=10.1016%2fj.im.2020.103312&partnerID=40&md5=34699612f8fc305b8ee23be263c123f1	Business School, Nankai University, Tianjin, China; School of Management, Harbin Institute of Technology, Harbin, China; Research School of Accounting, Australian National University, Canberra, Australia; Faculty of Business, The Hong Kong Polytechnic University, Kowloon, Hong Kong	Xiaofei Z., Business School, Nankai University, Tianjin, China; Guo X., School of Management, Harbin Institute of Technology, Harbin, China; Ho S.Y., Research School of Accounting, Australian National University, Canberra, Australia; Lai K.-H., Faculty of Business, The Hong Kong Polytechnic University, Kowloon, Hong Kong; Vogel D., School of Management, Harbin Institute of Technology, Harbin, Chi…	Mobile health-monitoring services (MMSs) empower patients with chronic illnesses to self-manage their health concerns; however, in practice, many patients become inactive users after employing MMSs for a short time. The reasons for this usage pattern remain unclear. By extending the literature that focuses on the cognitive reasoning behind system usage, our study takes an affect transfer perspect…	Affect transfer; Device satisfaction; Emotional attachment; Feedback satisfaction; Health rationality; mHealth monitoring service	Digital storage; Diseases; Cognitive reasoning; Combined effect; Emotional attachments; Health concerns; Mobile Health (M-Health); Mobile health monitoring; Service provider; Strategic design; mHealth	National Natural Science Foundation of China, NSFC, (71531007, 71622002, 71871073, 71871074, 71901127, 71971123); Ministry of Education of the People's Republic of China, MOE, (19JZD021)	Elsevier B.V.	Inf Manage	2-s2.0-85084547046	76	97
212	Do EHR and HIE deliver on their promise? Analysis of Pennsylvania acute care hospitals	2	2	0.000762685	Pai D.R.; Rajan B.; Chakraborty S.	2022	International Journal of Production Economics	6	10.1016/j.ijpe.2021.108398	https://www.scopus.com/inward/record.uri?eid=2-s2.0-85121965802&doi=10.1016%2fj.ijpe.2021.108398&partnerID=40&md5=e16e443fd124b6e9268c1a40715599a3	Associate Professor of Supply Chain Management, School of Business Administration, Pennsylvania State University, Harrisburg, PA, United States; Associate Professor, Department of Management, College of Business and Economics, California State University, East Bay VBT 326, 25800 Carlos Bee Blvd, Hayward, 94542, CA, United States; Associate Professor, Department of Management and Decision Sciences…	Pai D.R., Associate Professor of Supply Chain Management, School of Business Administration, Pennsylvania State University, Harrisburg, PA, United States; Rajan B., Associate Professor, Department of Management, College of Business and Economics, California State University, East Bay VBT 326, 25800 Carlos Bee Blvd, Hayward, 94542, CA, United States; Chakraborty S., Associate Professor, Department…	Background: The HITECH Act of 2009 promoted the use of health information technology (HIT). There is limited research on the effect of health information exchange (HIE) on healthcare outcomes and cost. Analyzing data from the recent past provides us an excellent opportunity to determine EHR and HIE's impact on hospital operations. Purpose: To investigate association between HIT (EHR and HIE) and …	EHR; Electronic health records; Health information exchange; Health information technology; HIE; Hospital efficiency; Quality of care	Health care; Hospitals; Information dissemination; Information use; Records management; Regression analysis; Health information exchange; Health information technology; Health informations; Hospital efficiency; Information exchanges; Quality of care; Efficiency	Pennsylvania State Harrisburg Research Council, (180479)	Elsevier B.V.	Int J Prod Econ	2-s2.0-85121965802	360	330
213	Exploring the incorporation of users in an innovating business unit	6	3	0.0015105	Wadell C.; Sandström G.O.; Björk J.; Magnusson M.	2013	International Journal of Technology Management	14	10.1504/IJTM.2013.052672	https://www.scopus.com/inward/record.uri?eid=2-s2.0-84875674259&doi=10.1504%2fIJTM.2013.052672&partnerID=40&md5=9d35a210e0f098b9cff72d62cb94011d	KTH Royal Institute of Technology, Industrial Engineering and Management, Machine Design, 100 44 Stockholm, Sweden	Wadell C., KTH Royal Institute of Technology, Industrial Engineering and Management, Machine Design, 100 44 Stockholm, Sweden; Sandström G.O., KTH Royal Institute of Technology, Industrial Engineering and Management, Machine Design, 100 44 Stockholm, Sweden; Björk J., KTH Royal Institute of Technology, Industrial Engineering and Management, Machine Design, 100 44 Stockholm, Sweden; Magnusson M., …	The importance of user involvement has long been stressed in the innovation management literature. However, we argue that this literature does not take sufficient account to the employment and incorporation of users in innovation. Hence, we explore the role of incorporated users in innovation activities. The research was conducted in a business unit in a large medical technology company with long…	Incorporated users; Medical technology; Roles in innovation; Social network analysis; User innovation	Biomedical engineering; Managers; Product development; Social networking (online); Surveys; Incorporated users; Innovation activity; Innovation management; Managerial implications; Medical technologies; New product development; User innovation; User involvement; Social sciences computing	0	Inderscience Publishers	Int J Technol Manage	2-s2.0-84875674259	230	227
214	User innovation rings the bell for new horizons in e-health: a bibliometric analysis	18	3	0.00398171	Ghasemzadeh K.; Escobar O.; Yordanova Z.; Villasalero M.	2022	European Journal of Innovation Management	1	10.1108/EJIM-04-2021-0181	https://www.scopus.com/inward/record.uri?eid=2-s2.0-85129290757&doi=10.1108%2fEJIM-04-2021-0181&partnerID=40&md5=bab3ce8648ff7eda48cada2af6c02473	Department of Management, University of Bologna, Bologna, Italy; EM Normandie Business School, Métis Lab, Paris, France; University of National and World Economy, Sofia, Bulgaria; Department of Business Administration, Universidad de Castilla-La Mancha, Ciudad Real, Spain	Ghasemzadeh K., Department of Management, University of Bologna, Bologna, Italy; Escobar O., EM Normandie Business School, Métis Lab, Paris, France; Yordanova Z., University of National and World Economy, Sofia, Bulgaria; Villasalero M., Department of Business Administration, Universidad de Castilla-La Mancha, Ciudad Real, Spain	Purpose: The study examines the amplifying role of users in the e-healthcare sector and holistically show its current state and potential. The paper aims at contributing to the scientific literature with a comprehensive review of the current state of the art on the application of user innovation (UI) in the e-healthcare sector, as a solid step for discussing the potential, trends, managerial gaps…	Digital health; Digital transformation; E-Healthcare; Open innovation; Telemedicine; User innovation; User-centered design	0	Department of Business Administration; Universidad de Castilla-La Mancha, UCLM	Emerald Group Holdings Ltd.	Eur. J. Innov. Manage.	2-s2.0-85129290757	100	427
215	Health information technology success and the art of being mindful: Preliminary insights from a comparative case study analysis	11	3	0.00199669	Trudel M.-C.; Paré G.; Laflamme J.	2012	Health Care Management Review	16	10.1097/HMR.0b013e31822aa430	https://www.scopus.com/inward/record.uri?eid=2-s2.0-82555167114&doi=10.1097%2fHMR.0b013e31822aa430&partnerID=40&md5=c62c3f7fa0e12d4ec9b57cf8c45fc62f	Department of Information Technologies, HEC Montréal, Montréal, QC, Canada; HEC Montréal Alumnus, Canada	Trudel M.-C., Department of Information Technologies, HEC Montréal, Montréal, QC, Canada; Paré G., Department of Information Technologies, HEC Montréal, Montréal, QC, Canada; Laflamme J., HEC Montréal Alumnus, Canada	BACKGROUND: Information technologies (ITs) represent an important lever for improving performance in health care systems. In recent years, most industrialized countries have made substantial investments in this area. Nevertheless, the sad truth is that far too many of these IT projects have failed. PURPOSE: The primary goals of this study were to explore the notion of mindfulness proposed by E. B…	health information technologies; implementation strategy; mindfulness; PACS; project success	Developed Countries; Diffusion of Innovation; Efficiency, Organizational; Humans; Interviews as Topic; Medical Informatics; Organizational Case Studies; article; comparative study; developed country; health services research; human; interview; mass communication; medical informatics; organization and management	0	0	Health Care Manage. Rev.	2-s2.0-82555167114	170	205
216	Investigating healthcare IT innovations: a “conceptual blending” approach	13	3	0.00232827	Cranfield S.; Hendy J.; Reeves B.; Hutchings A.; Collin S.; Fulop N.	2015	Journal of Health Organization and Management	18	10.1108/JHOM-08-2015-0121	https://www.scopus.com/inward/record.uri?eid=2-s2.0-84947055963&doi=10.1108%2fJHOM-08-2015-0121&partnerID=40&md5=55e3afd325014eb8067590d30daea60e	Westminster Business School, University of Westminster, London, United Kingdom; Health Care Management and Policy, University of Surrey, Guildford, United Kingdom; School of Clinical Sciences, University of Bristol, Bristol, United Kingdom; Health Services Research & Policy, London School of Hygiene and Tropical Medicine, London, United Kingdom; School of Social and Community Medicine, University…	Cranfield S., Westminster Business School, University of Westminster, London, United Kingdom; Hendy J., Health Care Management and Policy, University of Surrey, Guildford, United Kingdom; Reeves B., School of Clinical Sciences, University of Bristol, Bristol, United Kingdom; Hutchings A., Health Services Research & Policy, London School of Hygiene and Tropical Medicine, London, United Kingdom; Co…	Purpose – The purpose of this paper is to better understand how and why adoption and implementation of healthcare IT innovations occur. The authors examine two IT applications, computerised physician order entry (CPOE) and picture archiving and communication systems (PACS) at the meso and micro levels, within the context of the National Programme for IT in the English National Health Service (NHS…	Adoption; Healthcare; Information technology; Innovation; NHS; Social systems theory	Diffusion of Innovation; Interviews as Topic; Inventions; Medical Informatics; Models, Theoretical; Qualitative Research; State Medicine; United Kingdom; interview; invention; mass communication; medical informatics; national health service; qualitative research; theoretical model; United Kingdom	Department of Health; National Institute on Handicapped Research, (08/1304/044)	Emerald Publishing	J. Health Organ. Manage.	2-s2.0-84947055963	149	190
217	Meaningful healthcare security: Does meaningful-use attestation improve information security performance?	21	3	0.00376523	Kwon J.; Johnson M.E.	2018	MIS Quarterly: Management Information Systems	24	10.25300/MISQ/2018/13580	https://www.scopus.com/inward/record.uri?eid=2-s2.0-85055998031&doi=10.25300%2fMISQ%2f2018%2f13580&partnerID=40&md5=44b38cdfdccf80be0586869bcc47085d	Department of Information Systems, College of Business, City University of Hong Kong, Hong Kong; Owen Graduate School of Management, Vanderbilt University, Nashville, 37203, TN, United States	Kwon J., Department of Information Systems, College of Business, City University of Hong Kong, Hong Kong; Johnson M.E., Owen Graduate School of Management, Vanderbilt University, Nashville, 37203, TN, United States	Certification mechanisms are often employed to assess and signal difficult-to-observe management practices and foster improvement. In the U.S. healthcare sector, a certification mechanism called meaningful-use attestation was recently adopted as part of an effort to encourage electronic health record (EHR) adoption while also focusing healthcare providers on protecting sensitive healthcare data. …	Data breaches; Electronic healthcare records; Healthcare; Meaningful-use; Security	Hospitals; Security of data; Data breaches; Difference-in-differences; Electronic health record; Electronic healthcare records; Health care providers; Meaningful use; Propensity score matching; Security; Health care	Trustworthy Health and Wellness; National Science Foundation, NSF; U.S. Department of Homeland Security, DHS; National Science Foundation, NSF, (CNS-1329686, CNS-1330142)	University of Minnesota	MIS Quart Manage Inf Syst	2-s2.0-85055998031	84	150
218	Hospital electronic medical record enterprise application strategies: Do they matter?	2	3	0.000597275	Fareed N.; Ozcan Y.A.; Deshazo J.P.	2012	Health Care Management Review	10	10.1097/HMR.0b013e318239f2ff	https://www.scopus.com/inward/record.uri?eid=2-s2.0-82555170260&doi=10.1097%2fHMR.0b013e318239f2ff&partnerID=40&md5=9ba3f043d4df1134b35fa5115af94f35	Department of Health Administration, Virginia Commonwealth University, Richmond, PO Box 980203, United States	Fareed N., Department of Health Administration, Virginia Commonwealth University, Richmond, PO Box 980203, United States; Ozcan Y.A., Department of Health Administration, Virginia Commonwealth University, Richmond, PO Box 980203, United States; Deshazo J.P., Department of Health Administration, Virginia Commonwealth University, Richmond, PO Box 980203, United States	BACKGROUND: Successful implementations and the ability to reap the benefits of electronic medical record (EMR) systems may be correlated with the type of enterprise application strategy that an administrator chooses when acquiring an EMR system. Moreover, identifying the most optimal enterprise application strategy is a task that may have important linkages with hospital performance. PURPOSE: Thi…	data envelopment analysis; efficiency; EMR; hospital EMR adoption; strategy	Cross-Sectional Studies; Efficiency, Organizational; Electronic Health Records; Hospital Information Systems; Retrospective Studies; United States; article; cross-sectional study; electronic medical record; hospital information system; organization and management; retrospective study; United States	0	0	Health Care Manage. Rev.	2-s2.0-82555170260	349	273
219	Health information technology vendor selection strategies and total factor productivity	15	3	0.00261402	Ford E.W.; Huerta T.R.; Menachemi N.; Thompson M.A.; Yu F.	2013	Health Care Management Review	5	10.1097/HMR.0b013e3182572c7b	https://www.scopus.com/inward/record.uri?eid=2-s2.0-84880232430&doi=10.1097%2fHMR.0b013e3182572c7b&partnerID=40&md5=13e62a4c35c30b3fb4334a4b8edda4b8	Forsyth Medical Center Distinguished, University of North Carolina at Greensboro, United States; Texas Tech University, Lubbock, United States; University of Alabama at Birmingham, United States; St. Louis Children's Hospital, United States; Washington University, School of Medicine, MO, United States	Ford E.W., Forsyth Medical Center Distinguished, University of North Carolina at Greensboro, United States; Huerta T.R., Texas Tech University, Lubbock, United States; Menachemi N., University of Alabama at Birmingham, United States; Thompson M.A., Texas Tech University, Lubbock, United States; Yu F., St. Louis Children's Hospital, United States, Washington University, School of Medicine, MO, Uni…	OBJECTIVE:: The aim of this study was to compare health information technology (HIT) adoption strategies' relative performance on hospital-level productivity measures. DATA SOURCES:: The American Hospital Association's Annual Survey and Healthcare Information and Management Systems Society Analytics for fiscal years 2002 through 2007 were used for this study. STUDY DESIGN:: A two-stage approach i…	data envelopment analyses; health information technology; productivity; vendor selection	Commerce; Decision Making, Organizational; Efficiency, Organizational; Hospital Administration; Medical Informatics; Planning Techniques; Purchasing, Hospital; article; commercial phenomena; hospital management; hospital purchasing; medical informatics; organization; organization and management	0	0	Health Care Manage. Rev.	2-s2.0-84880232430	130	344
220	Electronic health records in IS research: Quality issues, essential thresholds and remedial actions	7	3	0.0014218	Jetley G.; Zhang H.	2019	Decision Support Systems	24	10.1016/j.dss.2019.113137	https://www.scopus.com/inward/record.uri?eid=2-s2.0-85071558605&doi=10.1016%2fj.dss.2019.113137&partnerID=40&md5=8c38a0d2abadcc031663f79beb1948b6	Muma College of Business, University of South Florida, Tampa, 33620, FL, United States	Jetley G., Muma College of Business, University of South Florida, Tampa, 33620, FL, United States; Zhang H., Muma College of Business, University of South Florida, Tampa, 33620, FL, United States	The increase in adoption of Electronic Health Record (EHR) systems by healthcare organizations has led to the proliferation of the use of EHR as a secondary data source in both IS and supporting fields. It is imperative that EHR data is exploited appropriately, which would lead to high quality results and enhanced reproducibility. However, the quality of the EHR data being used can vary significa…	Data quality issues; Electronic health records; Quality thresholds; Remedial actions	Health; Data quality; Electronic health record; Electronic health record systems; Healthcare organizations; Remedial actions; Reproducibilities; Research outcome; Secondary data sources; Records management	0	Elsevier B.V.	Decis Support Syst	2-s2.0-85071558605	212	152
221	Senior citizens’ acceptance of connected health technologies in their homes	14	1	0.00205971	Etemad-Sajadi R.; Gomes Dos Santos G.	2019	International Journal of Health Care Quality Assurance	24	10.1108/IJHCQA-10-2018-0240	https://www.scopus.com/inward/record.uri?eid=2-s2.0-85072746058&doi=10.1108%2fIJHCQA-10-2018-0240&partnerID=40&md5=f4a92bb7ed957fd8370d26beb1b04ad0	EHL, HES-SO – University of Applied Sciences Western Switzerland, Lausanne, Switzerland	Etemad-Sajadi R., EHL, HES-SO – University of Applied Sciences Western Switzerland, Lausanne, Switzerland; Gomes Dos Santos G., EHL, HES-SO – University of Applied Sciences Western Switzerland, Lausanne, Switzerland	Purpose: The objective of this paper is to focus on seniors’ acceptance of the usage of connected healthcare technologies in their homes. The authors integrated into technology acceptance model (TAM) several latent variables such as social presence, trust and degree of intrusiveness perceived with the use of connected health technologies. Design/methodology/approach: The authors distributed the s…	Connected health technologies; Degree of intrusiveness; Smart homes; Social presence; TAM; Trust	Aged; Aged, 80 and over; Attitude to Computers; Biomedical Technology; Female; Home Care Services; Humans; Male; Patient Acceptance of Health Care; Privacy; Surveys and Questionnaires; Trust; aged; attitude to computers; female; home care; human; male; medical technology; patient attitude; privacy; psychology; questionnaire; trust; very elderly	0	Emerald Group Publishing Ltd.	Int. J. Health Care Qual. Assur.	2-s2.0-85072746058	139	151
222	Use of interventions to overcome medication non-adherence	14	1	0.00166899	Saha S.K.; Adhikary A.; Jha A.; Mehta V.K.	2021	International Journal of Asian Business and Information Management	6	10.4018/IJABIM.20210701.oa18	https://www.scopus.com/inward/record.uri?eid=2-s2.0-85106913249&doi=10.4018%2fIJABIM.20210701.oa18&partnerID=40&md5=682f59826fa7de4324c0e4960bada197	Sikkim Manipal Institute of Technology, Sikkim Manipal University, Gangtok, India; Sikkim Manipal Institute of Medical Sciences, Sikkim Manipal University, Gangtok, India	Saha S.K., Sikkim Manipal Institute of Technology, Sikkim Manipal University, Gangtok, India; Adhikary A., Sikkim Manipal Institute of Technology, Sikkim Manipal University, Gangtok, India; Jha A., Sikkim Manipal Institute of Technology, Sikkim Manipal University, Gangtok, India; Mehta V.K., Sikkim Manipal Institute of Medical Sciences, Sikkim Manipal University, Gangtok, India	Medication non-adherence is a global problem and has existed for centuries. Patients have paid a very high price for their behaviour of non-adherence in the form of impaired cost, prolonged diseases, a burden to family, or even by their lives. In the era of science and technology where there is a solution for every odd problem, the issue of medication non-adherence can also find a remedy. This pa…	Drug regime; EHealth; Medication adherence; Medication compliance; Medication schedule; MHealth; Non-Adherence; Non-Adherence factors	0	Research Promotion Scheme for North Eastern Region, (8-104/RIFD/RPS-NER/Policy-1/2019-19); All India Council for Technical Education, अभातशिप	IGI Global	Int. J. Asian Bus. Inf. Manag.	2-s2.0-85106913249	143	324
223	Design principles for establishing a multi-sided open innovation platform: lessons learned from an action research study in the medical technology industry	3	3	0.000885362	Daiberl C.F.; Oks S.J.; Roth A.; Möslein K.M.; Alter S.	2019	Electronic Markets	14	10.1007/s12525-018-0325-2	https://www.scopus.com/inward/record.uri?eid=2-s2.0-85060151234&doi=10.1007%2fs12525-018-0325-2&partnerID=40&md5=34108d1ca45ba005765414433ae71047	Chair of Information Systems, Innovation and Value Creation, Friedrich-Alexander-Universität Erlangen-Nürnberg, Lange Gasse 20, Nuremberg, 90403, Germany; CLIC – Center for Leading Innovation & Cooperation, HHL Leipzig Graduate School of Management, Jahnallee 59, Leipzig, 04109, Germany; University of San Francisco, 2130 Fulton Street, San Francisco, CA, United States	Daiberl C.F., Chair of Information Systems, Innovation and Value Creation, Friedrich-Alexander-Universität Erlangen-Nürnberg, Lange Gasse 20, Nuremberg, 90403, Germany; Oks S.J., Chair of Information Systems, Innovation and Value Creation, Friedrich-Alexander-Universität Erlangen-Nürnberg, Lange Gasse 20, Nuremberg, 90403, Germany; Roth A., Chair of Information Systems, Innovation and Value Creat…	Innovation in the medical technology (med tech) industry has a major impact on well-being in society. Open innovation has the potential to accelerate the development of new or improved healthcare solutions. Building on work system theory (WST), this paper explores how a multi-sided open innovation platform can systematically be established in a German med tech industry cluster in situations where…	Action research; Medical technology industry cluster; Multi-sided platforms; Open innovation; Work system theory	0	Bayerisches Staatsministerium für Wirtschaft und Medien, Energie und Technologie, (0703/68668/13/2014)	Springer	Electron. Mark.	2-s2.0-85060151234	309	229
224	The dynamics of institutional pressures and stakeholder behavior in national electronic health record implementations: A tale of two countries	11	3	0.0021392	Klecun E.; Zhou Y.; Kankanhalli A.; Wee Y.H.; Hibberd R.	2019	Journal of Information Technology	15	10.1177/0268396218822478	https://www.scopus.com/inward/record.uri?eid=2-s2.0-85063641411&doi=10.1177%2f0268396218822478&partnerID=40&md5=f0675f02d1c2382658e38bb477606e7b	London School of Economics and Political Science, United Kingdom; The University of Nottingham Ningbo China, China; National University of Singapore, Singapore	Klecun E., London School of Economics and Political Science, United Kingdom; Zhou Y., The University of Nottingham Ningbo China, China; Kankanhalli A., National University of Singapore, Singapore; Wee Y.H., National University of Singapore, Singapore; Hibberd R., London School of Economics and Political Science, United Kingdom	Through electronic health record implementation, national healthcare systems are aiming for care integration and enhancement. However, the path to large-scale electronic health record implementation is seldom smooth, involving multiple stakeholders with diverse interests and influences. This study proposes a framework that draws on both stakeholder and institutional theories to understand the com…	Electronic health records; England; health information technology; information systems; institutional pressures; Singapore; stakeholder attributes	Dynamics; Information systems; Records management; Electronic health record; England; Health information technologies; Institutional pressures; Singapore; stakeholder attributes; eHealth	0	SAGE Publications Ltd	J. Inf. Technol.	2-s2.0-85063641411	171	215
225	Institutional logics and innovation in times of crisis: Telemedicine as digital ‘PPE’	4	3	0.000929441	Oborn E.; Pilosof N.P.; Hinings B.; Zimlichman E.	2021	Information and Organization	32	10.1016/j.infoandorg.2021.100340	https://www.scopus.com/inward/record.uri?eid=2-s2.0-85101365998&doi=10.1016%2fj.infoandorg.2021.100340&partnerID=40&md5=4f3a5ba131a7b76d9c491b4cacaea264	WBS University of Warwick, Scarman Road, Coventry, CV4 7AL, United Kingdom; Cambridge Digital Innovation, CJBS and Hughes Hall, University of Cambridge, Cambridge, CB2 1AG; University of Alberta Business School, University of Alberta, Edmonton AB Canada; Haskayne School of Business, University of Calgary, Calgary, AB, Canada; ARC Innovation Centre, Sheba Medical Center, Derech Sheba 2, Ramat Gan,…	Oborn E., WBS University of Warwick, Scarman Road, Coventry, CV4 7AL, United Kingdom; Pilosof N.P., Cambridge Digital Innovation, CJBS and Hughes Hall, University of Cambridge, Cambridge, CB2 1AG; Hinings B., University of Alberta Business School, University of Alberta, Edmonton AB Canada; Haskayne School of Business, University of Calgary, Calgary, AB, Canada; Zimlichman E., ARC Innovation Centr…	How do crises shape digital innovation? In this paper we examine the rapid adoption of digital telemedicine technologies in an Israeli hospital with a focus on the role of the institutional logics held by the stakeholders responding to emerging events. With the onset of COVID-19, the need for social distancing and minimal physical contact challenged and interrupted hospital practices. In response…	COVID-19; Crisis; Digital innovation; Healthcare; Institutional logics; Technology affordance; Telemedicine	0	Applied Research Centre; CDBB; Centre for Digital Built Britain's; Centre for Digitially Built Britain; Israeli Defense Force; International Dragonfly Fund, IDF; UK Research and Innovation, UKRI; National Institute for Health Research, NIHR; University of Cambridge; Ministry of Defense, MOD	Elsevier Ltd	Inf. Organ.	2-s2.0-85101365998	267	115
226	e-Healthcare service quality: consumer satisfaction and its association with demographic characteristics	9	1	0.00125652	Verma P.; Kumar S.; Sharma S.K.	2020	International Journal of Health Care Quality Assurance	7	10.1108/IJHCQA-02-2020-0030	https://www.scopus.com/inward/record.uri?eid=2-s2.0-85087995664&doi=10.1108%2fIJHCQA-02-2020-0030&partnerID=40&md5=62990fc4567c4854fdd00a4e7c0cf360	School of Management Studies, Punjabi University, Patiala, India; University Institute of Applied Management Sciences, Panjab University, Sector-14, Chandigarh, India	Verma P., School of Management Studies, Punjabi University, Patiala, India; Kumar S., School of Management Studies, Punjabi University, Patiala, India; Sharma S.K., University Institute of Applied Management Sciences, Panjab University, Sector-14, Chandigarh, India	Purpose: Use of technology for quality healthcare services has developed into a new field known as “e-Healthcare services.” Healthcare providers often judge their quality of services with consumer satisfaction. With e-Healthcare services, consumer satisfaction is influenced by the quality of healthcare services provided and the demographic characteristics. The purpose of the present case study is…	Consumer satisfaction; Demographic characteristics; e-Healthcare consumer; Service quality dimensions; Zineldin's 5Qs model	Adult; Data Collection; Female; Hospitals, Private; Hospitals, Public; Humans; India; Male; Middle Aged; Patient Satisfaction; Quality of Health Care; Socioeconomic Factors; Surveys and Questionnaires; Telemedicine; Young Adult; adult; article; atmosphere; Chandigarh; consumer; demography; health care personnel; human; Likert scale; marketing; outcome assessment; private hospital; Punjab (India);…	0	Emerald Group Holdings Ltd.	Int. J. Health Care Qual. Assur.	2-s2.0-85087995664	192	307
229	Consumer Co-creation of Value in mHealth (Mobile Health) Service	14	1	0.00205147	Motamarri S.	2017	Journal of Creating Value	7	10.1177/2394964317697611	https://www.scopus.com/inward/record.uri?eid=2-s2.0-85106675946&doi=10.1177%2f2394964317697611&partnerID=40&md5=b224f90491dc7af6b56eb309aa5647ed	School of Management, Operations and Marketing, University of Wollongong, NSW, Australia	Motamarri S., School of Management, Operations and Marketing, University of Wollongong, NSW, Australia	Co-creation of value (CCV) is an emerging research discipline. The extant literature primarily focused on tangible value in firm context, relegating value created in an individual’s personal space. CCV extends beyond tangible outcomes. While service-dominant logic (SDL) created more interest in co-creation, much of the literature remained at a conceptual level. Empirical studies centred on the in…	Co-creation; health care divide; mHealth; service; service-dominant logic; value	0	0	SAGE Publications Inc.	J. Creat. Val.	2-s2.0-85106675946	142	305
230	Adoption of electronic health records in the presence of privacy concerns: The elaboration likelihood modeland individual persuasion	30	1	0.00419993	Angst C.M.; Agarwal R.	2009	MIS Quarterly: Management Information Systems	772	10.2307/20650295	https://www.scopus.com/inward/record.uri?eid=2-s2.0-66449136652&doi=10.2307%2f20650295&partnerID=40&md5=d5a0ba4612f167d68fadd40022643563	Department of Management, Mendoza College of Business, University of Notre Dame, Notre Dame, IN 46556, United States; Decision, Operations and Information Technologies Department, Robert H. Smith School of Business, University of Maryland, College Park, College Park, MD 20742, United States	Angst C.M., Department of Management, Mendoza College of Business, University of Notre Dame, Notre Dame, IN 46556, United States; Agarwal R., Decision, Operations and Information Technologies Department, Robert H. Smith School of Business, University of Maryland, College Park, College Park, MD 20742, United States	Within the emerging context of the digitization of health care, electronic health records (EHRs) constitute a significant technological advance in the way medical information is stored, communicated, and processed by the multiple parties involved in health care delivery. However, in spite of the anticipated value potential of this technology, there is widespread concern that consumer privacy issu…	Attitude; CFIP; Concern for information privacy; EHR; Elaboration likelihood model; Electronic health records; ELM; Privacy	Bioinformatics; Data privacy; Health care; Attitude; CFIP; Elaboration likelihood models; Electronic health record; Information privacy; Records management	0	Management Information Systems Research Center	MIS Quart Manage Inf Syst	2-s2.0-66449136652	42	2
231	Does electronic health record use improve hospital financial performance? Evidence from panel data	6	3	0.00132346	Collum T.H.; Menachemi N.; Sen B.	2016	Health Care Management Review	21	10.1097/HMR.0000000000000068	https://www.scopus.com/inward/record.uri?eid=2-s2.0-84977475718&doi=10.1097%2fHMR.0000000000000068&partnerID=40&md5=e4861cf6340a9a42fe3fe91de7d19621	Department of Finance, Economics, and Accounting, College of Commerce and Business Administration, Jacksonville State University, Jacksonville, AL, United States; Department of Health Care Organization and Policy, School of Public Health, University of Alabama at Birmingham, Birmingham, AL, United States	Collum T.H., Department of Finance, Economics, and Accounting, College of Commerce and Business Administration, Jacksonville State University, Jacksonville, AL, United States; Menachemi N., Department of Health Care Organization and Policy, School of Public Health, University of Alabama at Birmingham, Birmingham, AL, United States; Sen B., Department of Health Care Organization and Policy, School…	Purpose: The aim of this study was to examine the impact of electronic health record (EHR) adoption on hospital financial performance. Methodology/Approach: We constructed a longitudinal panel using data from the three secondary sources: (a) the 2007-2010 American Hospital Association (AHA) Annual Survey, (b) the 2007-2010 AHA Annual Survey Information Technology Supplement, and (c) the 2007-2011…	EHR; financial performance; meaningful use	Centers for Medicare and Medicaid Services (U.S.); Diffusion of Innovation; Economics, Hospital; Electronic Health Records; Longitudinal Studies; Meaningful Use; Observation; Quality Improvement; Reimbursement, Incentive; Surveys and Questionnaires; United States; economics; electronic health record; government; health economics; longitudinal study; mass communication; meaningful use criteria; ob…	0	Lippincott Williams and Wilkins	Health Care Manage. Rev.	2-s2.0-84977475718	226	171
232	The Role of Image Quality in Telehealth: Adoption Challenges in the Subcontinent	12	4	0.00222465	Chowdhury A.; Hafeez-Baig A.; Gururajan R.; McCubbin A.; Sharif M.A.; Miah S.J.	2021	Pacific Asia Journal of the Association for Information Systems	1	10.17705/1pais.13307	https://www.scopus.com/inward/record.uri?eid=2-s2.0-85123553572&doi=10.17705%2f1pais.13307&partnerID=40&md5=9f22281b44fed1b324a265fddbdfe89c	University of Southern Queensland, Australia; Federation University, Australia; University Medical & Dental College Madina Teaching Hospital, Faisalabad, Pakistan; The University of Newcastle, Australia	Chowdhury A., University of Southern Queensland, Australia; Hafeez-Baig A., University of Southern Queensland, Australia; Gururajan R., University of Southern Queensland, Australia; McCubbin A., Federation University, Australia; Sharif M.A., University Medical & Dental College Madina Teaching Hospital, Faisalabad, Pakistan; Miah S.J., The University of Newcastle, Australia	Background: The purpose of this paper is to explore the underlying challenges in the telehealth environment in India and Pakistan that impede the delivery of high-quality images between a patient and health care professional. Method: An exploratory study was conducted among healthcare professionals in India and Pakistan to assess their perceptions regarding image quality, which is used for the di…	Developing countries; Healthcare challenges; Image quality; Telehealth	0	University of Southern Queensland, USQ	Association for Information Systems	Pac. Asia. J. Assoc. Inf. Syst.	2-s2.0-85123553572	163	433
233	How Does Electronic Health Information Exchange Affect Hospital Performance Efficiency? the Effects of Breadth and Depth of Information Sharing	15	3	0.00262371	Cho N.-E.; Ke W.; Atems B.; Chang J.	2018	Journal of Healthcare Management	6	10.1097/JHM-D-16-00041	https://www.scopus.com/inward/record.uri?eid=2-s2.0-85048103707&doi=10.1097%2fJHM-D-16-00041&partnerID=40&md5=dccedf2b155143449366e27539f41f29	College of Business, Hongik University, Seoul, South Korea; School of Business, Clarkson University, Potsdam, NY, United States; School of Pharmacy, University of Texas at El Paso, El Paso, United States	Cho N.-E., College of Business, Hongik University, Seoul, South Korea; Ke W., School of Business, Clarkson University, Potsdam, NY, United States; Atems B., School of Business, Clarkson University, Potsdam, NY, United States; Chang J., School of Pharmacy, University of Texas at El Paso, El Paso, United States	This research was motivated by the large investment in health information technology (IT) by hospitals and the inconsistent findings related to the effects of health IT adoption on hospital performance. Building on resource orchestration theory and the information systems literature, the authors developed a research model to investigate how the configuration strategies for sharing information und…	0	Diffusion of Innovation; Efficiency, Organizational; Electronic Health Records; Health Information Exchange; Hospital Administration; Hospitals; Humans; Information Dissemination; Medical Informatics; United States; adoption; article; case mix; human; information technology; investment; meaningful use criteria; medicaid; medical information system; medical society; medicare; physician; poverty; p…	Hongik University	Lippincott Williams and Wilkins	J. Healthc. Manage.	2-s2.0-85048103707	129	323
234	Understanding the evaluation of mHealth app features based on a cross-country Kano analysis	24	1	0.00272903	Gimpel H.; Manner-Romberg T.; Schmied F.; Winkler T.J.	2021	Electronic Markets	11	10.1007/s12525-020-00455-y	https://www.scopus.com/inward/record.uri?eid=2-s2.0-85103149609&doi=10.1007%2fs12525-020-00455-y&partnerID=40&md5=f16802b89570046a721e68a2adb346d3	University of Hohenheim, Schloss Hohenheim 1, Stuttgart, 70599, Germany; FIM Research Center, University of Augsburg, Universitaetsstr. 12, Augsburg, 86159, Germany; Project Group Business & Information Systems Engineering, Fraunhofer FIT, Universitaetsstr. 12, Augsburg, 86159, Germany; University of Hagen, Universitaetsstr. 47, Hagen, 58097, Germany; Copenhagen Business School, Howitzvej 60, Fre…	Gimpel H., University of Hohenheim, Schloss Hohenheim 1, Stuttgart, 70599, Germany, FIM Research Center, University of Augsburg, Universitaetsstr. 12, Augsburg, 86159, Germany, Project Group Business & Information Systems Engineering, Fraunhofer FIT, Universitaetsstr. 12, Augsburg, 86159, Germany; Manner-Romberg T., FIM Research Center, University of Augsburg, Universitaetsstr. 12, Augsburg, 8615…	While mobile health (mHealth) apps play an increasingly important role in digitalized health care, little is known regarding the effects of specific mHealth app features on user satisfaction across different healthcare system contexts. Using personal health record (PHR) apps as an example, this study identifies how potential users in Germany and Denmark evaluate a set of 26 app features, and whet…	Adult playfulness; Kano model; mHealth literacy; mHealth self-efficacy; Personal health record; Privacy concerns	0	0	Springer Science and Business Media Deutschland GmbH	Electron. Mark.	2-s2.0-85103149609	71	259
235	Responsible design and assessment of a SARS-CoV virtual reality rehabilitation programme: guidance ethics in context	13	4	0.0026572	Smits M.; Ludden G.D.S.; Verbeek P.-P.; van Goor H.	2022	Journal of Responsible Innovation	1	10.1080/23299460.2022.2076986	https://www.scopus.com/inward/record.uri?eid=2-s2.0-85131004104&doi=10.1080%2f23299460.2022.2076986&partnerID=40&md5=536e014396aba78be19cc22465ebd2a0	Department of Surgery, Radboud University Medical Center, Nijmegen, Netherlands; Faculty of Engineering Technology, University of Twente, Enschede, Netherlands; Faculty of Behavioural, Management and Social Sciences, University of Twente, Enschede, Netherlands	Smits M., Department of Surgery, Radboud University Medical Center, Nijmegen, Netherlands; Ludden G.D.S., Faculty of Engineering Technology, University of Twente, Enschede, Netherlands; Verbeek P.-P., Faculty of Behavioural, Management and Social Sciences, University of Twente, Enschede, Netherlands; van Goor H., Department of Surgery, Radboud University Medical Center, Nijmegen, Netherlands	In many digital health technologies, the design does not align with the needs and values of users within a specific healthcare context. This results in low uptake of these technologies. Health technology assessments should encourage successful technology adoption. Yet, its traditional focus on the cost-effectiveness of technology results in missing important qualitative insights. More recent init…	digital health; guidance ethics; Responsible design; SARS-CoV; virtual reality	0	European Regional Development Fund, ERDF, (PROJ-00840)	Routledge	J. Responsible Innov.	2-s2.0-85131004104	156	431
236	Which Framework to Use? A Systematic Review of Ethical Frameworks for the Screening or Evaluation of Health Technology Innovations	2	4	0.000652562	Vandemeulebroucke T.; Denier Y.; Mertens E.; Gastmans C.	2022	Science and Engineering Ethics	2	10.1007/s11948-022-00377-2	https://www.scopus.com/inward/record.uri?eid=2-s2.0-85131170188&doi=10.1007%2fs11948-022-00377-2&partnerID=40&md5=08ed492f0df1740d3220628647551ffb	Sustainable AI Lab, Institut Für Wissenschaft Und Ethik, University of Bonn, Bonner Talweg 57, Bonn, 53113, Germany; Faculty of Medicine, Centre for Biomedical Ethics and Law, KU Louvain–University of Leuven, Kapucijnenvoer 35 box 7001, Leuven, B-3000, Belgium	Vandemeulebroucke T., Sustainable AI Lab, Institut Für Wissenschaft Und Ethik, University of Bonn, Bonner Talweg 57, Bonn, 53113, Germany; Denier Y., Faculty of Medicine, Centre for Biomedical Ethics and Law, KU Louvain–University of Leuven, Kapucijnenvoer 35 box 7001, Leuven, B-3000, Belgium; Mertens E., Faculty of Medicine, Centre for Biomedical Ethics and Law, KU Louvain–University of Leuven, …	Innovations permeate healthcare settings on an ever-increasing scale. Health technology innovations (HTIs) impact our perceptions and experiences of health, care, disease, etc. Because of the fast pace these HTIs are being introduced in different healthcare settings, there is a growing societal consensus that these HTIs need to be governed by ethical reflection. This paper reports a systematic re…	Ethics; Frameworks; Health technology innovations; Healthcare; Systematic review	Biomedical Technology; Delivery of Health Care; Morals; Publications; Research; health care delivery; medical technology; morality; publication; research	Flanders’ Care; Vlaamse regering	Springer Science and Business Media B.V.	Sci. Eng. Ethics	2-s2.0-85131170188	373	412
237	Understanding barriers of telemedicine adoption: A study in North India	25	1	0.00290265	Bakshi S.; Tandon U.	2022	Systems Research and Behavioral Science	8	10.1002/sres.2774	https://www.scopus.com/inward/record.uri?eid=2-s2.0-85099238995&doi=10.1002%2fsres.2774&partnerID=40&md5=195b76c846dd6ad0cabdf818ce4cdac2	Chitkara Business School, Chitkara University, Punjab, Patiala, India	Bakshi S., Chitkara Business School, Chitkara University, Punjab, Patiala, India; Tandon U., Chitkara Business School, Chitkara University, Punjab, Patiala, India	The study develops a theoretical framework that highlights facets of perceived risk and their relationship with behavioural intention. Previous literature highlights that the higher the risk perceived by doctors, the more prospects that they will not adopt telemedicine. Therefore, addressing these risks will help doctors to overcome their apprehensions about telemedicine. The data were collected …	0	Surveys; Behavioural intentions; Financial risks; Online surveys; Perceived risk; Security risks; Structural equation modelling (SEM); Technology risks; Theoretical framework; Telemedicine	0	John Wiley and Sons Ltd	Syst. Res. Behav. Sci.	2-s2.0-85099238995	65	289
238	A study on entrepreneurial opportunities in digital health-care post-Covid-19 from the perspective of developing countries	5	3	0.00122442	Khandelwal R.; Kolte A.; Rossi M.	2022	Foresight	8	10.1108/FS-02-2021-0043	https://www.scopus.com/inward/record.uri?eid=2-s2.0-85114460753&doi=10.1108%2fFS-02-2021-0043&partnerID=40&md5=d6da623f205568f5765cbb5a690054b6	Institute of Management Studies Career Development and Research, Ahmednagar, India; Department of Management Sciences (PUMBA), Savitribai Phule Pune University, Pune, India; University of Sannio, DEMM Department, Benevento, Italy	Khandelwal R., Institute of Management Studies Career Development and Research, Ahmednagar, India; Kolte A., Department of Management Sciences (PUMBA), Savitribai Phule Pune University, Pune, India; Rossi M., University of Sannio, DEMM Department, Benevento, Italy	Purpose: The Covid-19 pandemic encourages organized structures across health sectors to react to the outbreak and digital health technologies have been identified as promising pillars to respond to the outbreak across the globe. The purpose of this study is to address the scoping review aimed at identifying the innovative entrepreneurial opportunities in digital health-care ecosystems. The study …	Covid-19; Developing countries; Digital health care business; Economics; Entrepreneurship; Health care; India	0	0	Emerald Group Holdings Ltd.	Foresight	2-s2.0-85114460753	250	293
241	Factors influencing electronic health record adoption by physicians: A multilevel analysis	27	1	0.00326572	Gagnon M.-P.; Simonyan D.; Ghandour E.K.; Godin G.; Labrecque M.; Ouimet M.; Rousseau M.	2016	International Journal of Information Management	52	10.1016/j.ijinfomgt.2015.12.002	https://www.scopus.com/inward/record.uri?eid=2-s2.0-84952902051&doi=10.1016%2fj.ijinfomgt.2015.12.002&partnerID=40&md5=ee0b0638b5d9e603229212d15a50f687	Research Centre of the Centre Hospitalier, Universitaire de Québec, 10 rue de l'Espinay, Quebec City, G1L 3L5, QC, Canada; Faculty of Nursing Sciences, Université Laval, QC, Canada; Research Centre on Primary Health Care and Services of Université Laval (CERSSPL-UL), CSSS de la Vieille-Capitale, 880 rue Père-Marquette, 3e étage, Québec City, G1S 2A4, QC, Canada; Department of Political Science, U…	Gagnon M.-P., Research Centre of the Centre Hospitalier, Universitaire de Québec, 10 rue de l'Espinay, Quebec City, G1L 3L5, QC, Canada, Faculty of Nursing Sciences, Université Laval, QC, Canada; Simonyan D., Research Centre of the Centre Hospitalier, Universitaire de Québec, 10 rue de l'Espinay, Quebec City, G1L 3L5, QC, Canada; Ghandour E.K., Research Centre of the Centre Hospitalier, Universit…	In Canada, the healthcare system remains paper-laden, and EHR adoption by physicians lags behind many other industrial countries. Recent reviews identified individual and organizational factors as having the most important influence on EHR adoption and proposed taking a multidimensional perspective to study these adoption determinants. However, most studies have focused on physician EHR adoption …	Adoption; Electronic health record; Multilevel analysis; Physicians; Primary healthcare organizations	eHealth; Records management; Regression analysis; Adoption; Electronic health record; Multi-level analysis; Physicians; Primary healthcare; Surveys	Canadian Institutes of Health Research, CIHR, (200603MOP-159757-KTE-CFBA-111141)	Elsevier Ltd	Int J Inf Manage	2-s2.0-84952902051	55	72
242	Ease of use of electronic health records and relational coordination among primary care team members	5	3	0.000958583	Watterson J.L.; Rodriguez H.P.; Aguilera A.; Shortell S.M.	2020	Health Care Management Review	10	10.1097/HMR.0000000000000222	https://www.scopus.com/inward/record.uri?eid=2-s2.0-85085766169&doi=10.1097%2fHMR.0000000000000222&partnerID=40&md5=634feb521ca127e746e76e60fc542df8	Center for Healthcare Organizational and Innovation Research, School of Public Health, University of California, Berkeley, United States; Center for Healthcare Organizational and Innovation Research, School of Public Health, University of California, Berkeley, United States; School of Social Welfare, University of California, Berkeley, United States; School of Psychiatry, University of California…	Watterson J.L., Center for Healthcare Organizational and Innovation Research, School of Public Health, University of California, Berkeley, United States; Rodriguez H.P., Center for Healthcare Organizational and Innovation Research, School of Public Health, University of California, Berkeley, United States; Aguilera A., School of Social Welfare, University of California, Berkeley, United States, S…	Background: Electronic health records (EHRs) have potential to improve quality, health outcomes, and efficiency, but little is known about the mechanisms through which these improvements occur. Purpose: One potential mechanism could be that EHRs improve care team communication and coordination, leading to better outcomes. To test this hypothesis, we examine whether ease of EHR use is associated w…	care coordination; eHealth; electronic health records; primary health care	Accountable Care Organizations; Adult; Chicago; Communication; Cooperative Behavior; Electronic Health Records; Female; Health Personnel; Humans; Los Angeles; Male; Middle Aged; Primary Health Care; Surveys and Questionnaires; User-Computer Interface; Young Adult; accountable care organization; adult; article; California; controlled study; demography; electronic health record; female; human; Illi…	Patient-Centered Outcomes Research Institute, PCORI, (HIS-1310-06821)	Lippincott Williams and Wilkins	Health Care Manage. Rev.	2-s2.0-85085766169	247	270
243	Indian Telemedicine Industry: Evolving Nature of Business Models and Customer Interactions	15	3	0.00254468	Bhattacharyya S.S.; Rupainwar M.; Kumar A.	2021	South Asian Journal of Business and Management Cases	0	10.1177/22779779211036962	https://www.scopus.com/inward/record.uri?eid=2-s2.0-85113609749&doi=10.1177%2f22779779211036962&partnerID=40&md5=5b33ec9455c3945660a056e5b9ee76f7	Strategic Management, National Institute of Industrial Engineering, Maharashtra, Mumbai, India; Taylor Hall, National Institute of Industrial Engineering, Maharashtra, Mumbai, India	Bhattacharyya S.S., Strategic Management, National Institute of Industrial Engineering, Maharashtra, Mumbai, India; Rupainwar M., Taylor Hall, National Institute of Industrial Engineering, Maharashtra, Mumbai, India; Kumar A., Taylor Hall, National Institute of Industrial Engineering, Maharashtra, Mumbai, India	During the COVID-19 pandemic, the telemedicine industry evolved rapidly in India. The purpose of this case research was to map the evolution of the telemedicine industry in India. This was studied from the perspectives of present business models and customer engagement methods practised in India by different telemedicine firms. The research case study approach as advocated by Yin (1994, 2011), Ei…	business models; case study research; customer interaction; emerging economy context; industry evolution; Telemedicine industry	0	0	SAGE Publications Ltd	South Asian J. Bus. Manag. Econ.	2-s2.0-85113609749	133	451
244	How does telehealth shape new ways of co-creating value?	9	1	0.00141729	Gadeikienė A.; Pundzienė A.; Dovalienė A.	2021	International Journal of Organizational Analysis	5	10.1108/IJOA-07-2020-2355	https://www.scopus.com/inward/record.uri?eid=2-s2.0-85099543247&doi=10.1108%2fIJOA-07-2020-2355&partnerID=40&md5=ebffc1668b71352acb6d0e60eec8023e	School of Economics and Business, Kaunas University of Technology, Kaunas, Lithuania	Gadeikienė A., School of Economics and Business, Kaunas University of Technology, Kaunas, Lithuania; Pundzienė A., School of Economics and Business, Kaunas University of Technology, Kaunas, Lithuania; Dovalienė A., School of Economics and Business, Kaunas University of Technology, Kaunas, Lithuania	Purpose: The rise of telehealth is evident worldwide, especially now with the COVID-19 pandemic situation, and is providing extensive opportunities for health-care organisations to create added value for different stakeholders. However, even in this extreme situation, the progress of telehealth is quite slow and insufficient. In this context, it is necessary to consider how the application of tel…	Stakeholders; Telehealth; Value co-creation; Value-based management; Value-in-exchange; Value-in-use	0	LMTLT; Horizon 2020 Framework Programme, H2020, (952012); Lietuvos Mokslo Taryba; European Social Fund, ESF, (K7120193)	Emerald Group Holdings Ltd.	Int. J. Organ. Anal.	2-s2.0-85099543247	194	348
245	Interpersonal traits, complementarity, and trust in virtual collaboration	10	1	0.00166961	Brown H.G.; Poole M.S.; Rodgers T.L.	2004	Journal of Management Information Systems	155	10.1080/07421222.2004.11045785	https://www.scopus.com/inward/record.uri?eid=2-s2.0-3142756979&doi=10.1080%2f07421222.2004.11045785&partnerID=40&md5=e17b192e6505361b6f082fcd2166cd73	Info. and Operations Mgmt. Dept., Mays Business School, Texas A and M University, Texas, United States; Info./Operations Mgmt./Commun. Dept., Texas A and M University, Texas, United States	Brown H.G., Info. and Operations Mgmt. Dept., Mays Business School, Texas A and M University, Texas, United States; Poole M.S., Info./Operations Mgmt./Commun. Dept., Texas A and M University, Texas, United States; Rodgers T.L., Info. and Operations Mgmt. Dept., Mays Business School, Texas A and M University, Texas, United States	Trust has been a focus of research on virtual collaboration in distributed teams, e-commerce, e-learning, and telemedicine. Central to several models of trust and virtual collaboration is user's disposition to trust. This construct, however, has generally been conceptualized in as a stand-alone trait without a substantive theoretical background in personality theory. This paper advances the inter…	Collaboration; Computer-mediated collaboration; Interpersonal traits; Technology acceptance; Telemedicine; Trust; Virtual collaboration; Virtual teams; Virtual trust	Behavioral research; Distance education; Distributed computer systems; Electronic commerce; Information technology; Mathematical models; Psychology computing; Telemedicine; Computer mediated collaboration; Interpersonal circumplex model; Interpersonal traits; Technology acceptance; Trust; Virtual collaboration; Virtual teams; Virtual trust; Computer supported cooperative work	0	M.E. Sharpe Inc.	J Manage Inf Syst	2-s2.0-3142756979	179	21
246	Making mobile health information advice persuasive: An elaboration likelihood model perspective	2	1	0.000509826	Song J.; Li Y.; Guo X.; Shen K.N.; Ju X.	2022	Journal of Organizational and End User Computing	6	10.4018/JOEUC.287573	https://www.scopus.com/inward/record.uri?eid=2-s2.0-85115446612&doi=10.4018%2fJOEUC.287573&partnerID=40&md5=ee06542f98eb9b66f8824d7b99871d5a	Harbin Institute of Technology, China; United Arab Emirates University, United Arab Emirates	Song J., Harbin Institute of Technology, China; Li Y., Harbin Institute of Technology, China; Guo X., Harbin Institute of Technology, China; Shen K.N., United Arab Emirates University, United Arab Emirates; Ju X., Harbin Institute of Technology, China	As m-health apps become more popular, users can access more mobile health information (MHI) through these platforms. Yet one preeminent question among both researchers and practitioners is how to bridge the gap between simply providing MHI and persuading users to buy into the MHI for health self-management. To solve this challenge, this study extends the elaboration likelihood model to explore ho…	Elaboration Likelihood Model; Health Behavior Changes; Health Concern; Health Information Matching; Mobile Health Information; Platform Credibility	Behaviour changes; Elaboration likelihood models; Health behavior change; Health behaviors; Health concerns; Health information matching; Health informations; Matchings; Mobile health information; Platform credibility	0	IGI Global	J. Organ. End User Comput.	2-s2.0-85115446612	361	331
249	Use of health self-management platform features: The case of a specialist ehealth app	10	2	0.00233195	Cenamor J.	2022	Technological Forecasting and Social Change	0	10.1016/j.techfore.2022.122066	https://www.scopus.com/inward/record.uri?eid=2-s2.0-85139038646&doi=10.1016%2fj.techfore.2022.122066&partnerID=40&md5=9eccf0d82d55b8ef23fa1d20877f1fa5	Department of Business Administration / CIRCLE, School of Economics and Management, Lund University, Lund, SE-22007, Sweden	Cenamor J., Department of Business Administration / CIRCLE, School of Economics and Management, Lund University, Lund, SE-22007, Sweden	Specialist digital platforms are enabling unprecedented opportunities for changing routines in the context of health self-management. The emergence of app features for self-management of chronic conditions is transforming the use of digital platforms. In this respect, many developers struggle to understand how diverse users use different features for health self-management. The purpose of this pa…	Chronic conditions; eHealth; Health self-management; Platform features; Platform use; Specialist app	Chronic conditions; Digital platforms; Ehealth; Health self-management; Management platforms; Platform feature; Platform use; Self management; Specialist app; User characteristics; complexity; digitization; health care; information and communication technology; physical activity; technology adoption; telecommunication	Kamprad Family Foundation for Entrepreneurship, Research & Charity, (20190067)	Elsevier Inc.	Technol. Forecast. Soc. Change	2-s2.0-85139038646	184	452
250	AN ANALYSIS OF DETERMINANTS OF THE ADOPTION OF MOBILE HEALTH (MHEALTH)	11	1	0.00149158	Martins N.L.M.; Duarte P.; Pinho J.C.M.R.	2021	RAE Revista de Administracao de Empresas	2	10.1590/S0034-759020210403x	https://www.scopus.com/inward/record.uri?eid=2-s2.0-85112631422&doi=10.1590%2fS0034-759020210403x&partnerID=40&md5=d3d1ec3054b26f6634217e9502958df5	ISLA-Instituto Politécnico de Gestão e Tecnologia, Vila Nova de Gaia, Portugal; Universidade da Beira Interior, Research Centre in Business Sciences-NECE, Covilhã, Portugal ’Universidade do Minho, Centre for Research in Economics and Management-NIPE, Braga, Portugal	Martins N.L.M., ISLA-Instituto Politécnico de Gestão e Tecnologia, Vila Nova de Gaia, Portugal; Duarte P., Universidade da Beira Interior, Research Centre in Business Sciences-NECE, Covilhã, Portugal ’Universidade do Minho, Centre for Research in Economics and Management-NIPE, Braga, Portugal; Pinho J.C.M.R., Universidade da Beira Interior, Research Centre in Business Sciences-NECE, Covilhã, Port…	Given the increasing use of the Internet and mobile technologies, this study is pertinent as it seeks to analyze the factors that determine the adoption of Mobile Health (mHealth). To that end, the proposed conceptual model integrates the Unified Theory of Acceptance and Use of Technology (UTAUT2), Perceived Health Condition, eHealth Literacy and Perceived Health Competence as determinants of the…	competencia de salud percibida; Competência de Saúde Percebida; Condición de salud percibida; Condição de Saúde Percebida; E-Literacia em Saúde; eHealth literacy; literacia en e-salud; mHealth; mHealth; mHealth; perceived health competence; Perceived health condition; Utaut2; UTAUT2; UTAUT2		Fundação CAPES; Fundação para a Ciência e a Tecnologia, FCT, (UIDB/04630/2020); Ministério da Educação, MEC	Fundacao Getulio Vargas	RAE Rev. Adm. Empresas	2-s2.0-85112631422	177	405
251	Study of awareness, adoption and experience of telemedicine technology services; perspectives during coronavirus (COVID-19) pandemic crisis and associated economic lockdown in India	17	1	0.00287305	Bhattacharyya S.S.; Mandke P.V.	2022	Journal of Science and Technology Policy Management	4	10.1108/JSTPM-10-2020-0146	https://www.scopus.com/inward/record.uri?eid=2-s2.0-85107475780&doi=10.1108%2fJSTPM-10-2020-0146&partnerID=40&md5=a4938dbd067988bde535c1ee8640b003	Department of Strategic Management, National Institute of Industrial Engineering, Mumbai, India; Department of Industrial Engineering, National Institute of Industrial Engineering, Mumbai, India	Bhattacharyya S.S., Department of Strategic Management, National Institute of Industrial Engineering, Mumbai, India; Mandke P.V., Department of Industrial Engineering, National Institute of Industrial Engineering, Mumbai, India	Purpose: The purpose of this paper is to study the phenomenon of abrupt shift by both doctors and patients to telemedicine during the coronavirus (COVID-19) pandemic and associated economic lockdown in India. The study explored various drivers of telemedicine technology awareness, adoption and usage. These drives were studied from both the doctors and the patients’ perspectives using the Push–Pul…	Coronavirus pandemic and economic lockdown; Indian health-care market context; Push–Pull–Mooring theory; Technology-based service awareness–adoption–experience; Telemedicine	0	0	Emerald Publishing	J. Sci. Technol. Policy Manage.	2-s2.0-85107475780	107	363
252	Identifying capabilities in innovation projects: Evidences from eHealth	24	3	0.00461114	Urueña A.; Hidalgo A.; Arenas Á.E.	2016	Journal of Business Research	19	10.1016/j.jbusres.2016.04.041	https://www.scopus.com/inward/record.uri?eid=2-s2.0-84965025466&doi=10.1016%2fj.jbusres.2016.04.041&partnerID=40&md5=e25cbb8f081552271747ffa355f19690	Universidad Politécnica de Madrid, c/ José Gutiérrez Abascal, 2, Madrid, 28006, Spain; IE Business School, c/Maria de Molina, 11, Madrid, 28006, Spain	Urueña A., Universidad Politécnica de Madrid, c/ José Gutiérrez Abascal, 2, Madrid, 28006, Spain; Hidalgo A., Universidad Politécnica de Madrid, c/ José Gutiérrez Abascal, 2, Madrid, 28006, Spain; Arenas Á.E., IE Business School, c/Maria de Molina, 11, Madrid, 28006, Spain	Many eHealth innovation projects have emerged in the last few years, but most of them remain in a permanent pilot state, which is a growing concern in the management literature. The purpose of this study is to improve the understanding of the organizational capabilities that eHealth innovation projects require after the pilot state. The analysis follows an inductive theory-building process compri…	eHealth; Inductive theory building; Innovation projects; Organizational capabilities	0	0	Elsevier Inc.	J. Bus. Res.	2-s2.0-84965025466	69	181
253	Implementing a knowledge management system within an NHS hospital: a case study exploring the roll-out of an electronic patient record (EPR)	4	3	0.00174188	McCracken S.S.; Edwards J.S.	2017	Knowledge Management Research and Practice	11	10.1057/KMRP.2015.7	https://www.scopus.com/inward/record.uri?eid=2-s2.0-85028685165&doi=10.1057%2fKMRP.2015.7&partnerID=40&md5=7d5884d27716266c12baeb401802a7e0	Operations and Information Management Group, Aston Business School, Aston University, Birmingham, United Kingdom	McCracken S.S., Operations and Information Management Group, Aston Business School, Aston University, Birmingham, United Kingdom; Edwards J.S., Operations and Information Management Group, Aston Business School, Aston University, Birmingham, United Kingdom	This research aims to contribute to understanding the implementation of knowledge management systems (KMS) in the field of health through a case study, leading to theory building and theory extension. We use the concept of the business process approach to knowledge management as a theoretical lens to analyse and explore how a large teaching hospital developed, executed and practically implemented…	business processes; electronic health record; electronic patient record; health; hospitals; knowledge management systems	0	0	Taylor and Francis Ltd.	Knowl. Manage. Res. Pract.	2-s2.0-85028685165	279	263
254	The compensatory interaction between user capabilities and technology capabilities in influencing task performance: An empirical assessment in telemedicine consultations	11	1	0.00158051	Serrano C.; Karahanna E.	2016	MIS Quarterly: Management Information Systems	51	10.25300/MISQ/2016/40.3.04	https://www.scopus.com/inward/record.uri?eid=2-s2.0-84990985955&doi=10.25300%2fMISQ%2f2016%2f40.3.04&partnerID=40&md5=58ce4248aeb156f18b43e73ab3184bcd	Department of Information Systems, Sam M. Walton College of Business, University of Arkansas, Fayetteville, 72701, AR, United States; Management Information Systems Department, Terry College of Business, University of Georgia, Athens, 30602, GA, United States	Serrano C., Department of Information Systems, Sam M. Walton College of Business, University of Arkansas, Fayetteville, 72701, AR, United States; Karahanna E., Management Information Systems Department, Terry College of Business, University of Georgia, Athens, 30602, GA, United States	Although technology-enabled task performance has been a long-standing outcome of interest in information systems research, existing studies primarily emphasize characteristics of the technology and task, rather than the user, in shaping performance outcomes. Given that both technology and people have inherent limitations, a worthwhile research pursuit is to examine how one might compensate for th…	Health information technology; System use outcomes; Task performance; Task-technology fit; Technology capabilities; Telehealth; Telemedicine; User capabilities	Information systems; Medical computing; Telemedicine; Health information technologies; System use; Task performance; Task technology fit; Telehealth; User capabilities; Information use	0	University of Minnesota	MIS Quart Manage Inf Syst	2-s2.0-84990985955	166	76
255	Applied artificial intelligence and trust-The case of autonomous vehicles and medical assistance devices	16	2	0.0032519	Hengstler M.; Enkel E.; Duelli S.	2016	Technological Forecasting and Social Change	353	10.1016/j.techfore.2015.12.014	https://www.scopus.com/inward/record.uri?eid=2-s2.0-84957895151&doi=10.1016%2fj.techfore.2015.12.014&partnerID=40&md5=e722dac581df126ffbe4338a902231b5	Zeppelin University, Dr. Manfred Bischoff Institute of Innovation Management of Airbus Group, Am Seemooser Horn 20, Friedrichshafen, 88045, Germany	Hengstler M., Zeppelin University, Dr. Manfred Bischoff Institute of Innovation Management of Airbus Group, Am Seemooser Horn 20, Friedrichshafen, 88045, Germany; Enkel E., Zeppelin University, Dr. Manfred Bischoff Institute of Innovation Management of Airbus Group, Am Seemooser Horn 20, Friedrichshafen, 88045, Germany; Duelli S., Zeppelin University, Dr. Manfred Bischoff Institute of Innovation …	Automation with inherent artificial intelligence (AI) is increasingly emerging in diverse applications, for instance, autonomous vehicles and medical assistance devices. However, despite their growing use, there is still noticeable skepticism in society regarding these applications. Drawing an analogy from human social interaction, the concept of trust provides a valid foundation for describing t…	Artificial intelligence; Automation; Autonomous driving; Autonomous vehicle; Medical assistance; Trust	Artificial intelligence; Automation; Biomedical engineering; Autonomous driving; Autonomous Vehicles; Development process; Diverse applications; Human social interactions; Medical assistance; Medical technology industry; Trust; artificial intelligence; automation; medicine; technological development; technology adoption; transportation technology; Vehicles	0	Elsevier Inc.	Technol. Forecast. Soc. Change	2-s2.0-84957895151	112	7
256	Communities of practice: Telemedicine and online medical communities	6	2	0.00138442	Sims J.M.	2018	Technological Forecasting and Social Change	35	10.1016/j.techfore.2016.08.030	https://www.scopus.com/inward/record.uri?eid=2-s2.0-84994890328&doi=10.1016%2fj.techfore.2016.08.030&partnerID=40&md5=bb1bb6ff44ccfa3ac11e16912b297a02	School of Business, Economics and Informatics Birkbeck, University of London, Malet Street, London, WC1E 7HX, United Kingdom	Sims J.M., School of Business, Economics and Informatics Birkbeck, University of London, Malet Street, London, WC1E 7HX, United Kingdom	E-health and telemedicine have had limited success across the European Union (EU), but using online collaborative technologies to support a community of practice may enable a sustainable healthcare community. In this paper we introduce a virtual medical community that enables geographically-dispersed medical experts to collaborate and share their knowledge in order to improve health care provisio…	Communities of practice; E-health; Social networking; Web2.0	Europe; Health care; Knowledge management; Social networking (online); Telemedicine; Collaborative technologies; Communities of Practice; Community of practice; E health; Knowledge-sharing; Medical community; Sustainable communities; Web2.0; European Union; health care; networking; sustainability; telecommunication; World Wide Web; Knowledge acquisition	0	Elsevier Inc.	Technol. Forecast. Soc. Change	2-s2.0-84994890328	224	102
257	Zooming in and out: Studying practices by switching theoretical lenses and trailing connections	2	3	0.000721792	Nicolini D.	2009	Organization Studies	580	10.1177/0170840609349875	https://www.scopus.com/inward/record.uri?eid=2-s2.0-74849125985&doi=10.1177%2f0170840609349875&partnerID=40&md5=21180b48d538e06ea15b7385224916e9	Warwick Business School, University of Warwick, Coventry CV4 7AL, United Kingdom	Nicolini D., Warwick Business School, University of Warwick, Coventry CV4 7AL, United Kingdom	This article contributes to re-specifying a number of the phenomena of interest to organizational studies in terms of patterns of socio-material practices and their effects. It does so by outlining a vocabulary and strategy that make up a framework for theorizing work and organizational practices. The vocabulary is based on number of sensitizing concepts that connote practice as an open-ended, he…	Organizational theory; Practice theory; Processualism; Relationalism; Study of work; Telemedicine	0	0	0	Organ. Stud.	2-s2.0-74849125985	321	5
258	Practice as the site of knowing: Insights from the field of telemedicine	5	3	0.00163344	Nicolini D.	2011	Organization Science	317	10.1287/orsc.1100.0556	https://www.scopus.com/inward/record.uri?eid=2-s2.0-79959264508&doi=10.1287%2forsc.1100.0556&partnerID=40&md5=eee1e44078c33487d515115ed1fbaeb2	IKON, Warwick Business School, University of Warwick, Coventry CV4 7AL, United Kingdom	Nicolini D., IKON, Warwick Business School, University of Warwick, Coventry CV4 7AL, United Kingdom	This paper aims to shift the unit of analysis in the study of organisational knowledge from individuals and their actions to practices and their relationships. It introduces the concept of "site" to help advance an understanding of the relationship between practice and knowing. The notion of site supports the intuition that knowing is both sustained in practice and manifests itself through practi…	Action net; Actor network theory; Knowing; Network of practice; Organizational knowledge; Organizing practices; Telemedicine; Translation	0	0	0	Organ. Sci.	2-s2.0-79959264508	236	8
259	Implications for sustainable healthcare operations in embracing telemedicine services during a pandemic	5	2	0.00159095	Chauhan A.; Jakhar S.K.; Jabbour C.J.C.	2022	Technological Forecasting and Social Change	16	10.1016/j.techfore.2021.121462	https://www.scopus.com/inward/record.uri?eid=2-s2.0-85122538526&doi=10.1016%2fj.techfore.2021.121462&partnerID=40&md5=8e024fd7bce6882dcac31e5c95481d79	Jaipuria Indian Institute of Management, Noida, India; Associate Professor, Indian Institute of Management Lucknow, India; Emlyon Business School, France	Chauhan A., Jaipuria Indian Institute of Management, Noida, India; Jakhar S.K., Associate Professor, Indian Institute of Management Lucknow, India; Jabbour C.J.C., Emlyon Business School, France	Technological interventions in the healthcare sector, namely, telemedicine services, have helped the government and people in these extraordinarily challenging times of ongoing COVID-19 pandemic. We identify and group key success factors relevant to telemedicine services under 7 contextual criteria. Furthermore, we explore the causal relations among them using the decision-making trial and evalua…	COVID-19 pandemic; Healthcare technology; Multicriteria decision-making; Patient care; Policymaking; Telemedicine services	Himalayas; Behavioral research; Decision making; Health care; Hierarchical systems; Telemedicine; BAD methods; Bayesian; COVID-19 pandemic; Health care operations; Healthcare sectors; Healthcare technology; Multicriteria decision-making; Patient care; Policy making; Telemedicine services; COVID-19; decision making; health care; multicriteria analysis; policy making; sustainable development; Hospi…	0	Elsevier Inc.	Technol. Forecast. Soc. Change	2-s2.0-85122538526	241	206
260	Exploring Human Values in the Design of a Web-Based QoL-Instrument for People with Mental Health Problems: A Value Sensitive Design Approach	10	4	0.00223953	Maathuis I.; Niezen M.; Buitenweg D.; Bongers I.L.; van Nieuwenhuizen C.	2020	Science and Engineering Ethics	6	10.1007/s11948-019-00142-y	https://www.scopus.com/inward/record.uri?eid=2-s2.0-85074533249&doi=10.1007%2fs11948-019-00142-y&partnerID=40&md5=1b761734b30014948b14b2db654e03b8	Scientific Center for Care and Wellbeing (Tranzo), Tilburg University, Tilburg, Netherlands; Tilburg Institute for Law, Technology, and Society (TILT), Tilburg, Netherlands; GGzE, Institute for Mental Health Care, Eindhoven, Netherlands; HAN University of Applied Sciences, Arnhem, Netherlands; Rathenau Institute, The Hague, Netherlands	Maathuis I., Scientific Center for Care and Wellbeing (Tranzo), Tilburg University, Tilburg, Netherlands, HAN University of Applied Sciences, Arnhem, Netherlands; Niezen M., Tilburg Institute for Law, Technology, and Society (TILT), Tilburg, Netherlands, Rathenau Institute, The Hague, Netherlands; Buitenweg D., Scientific Center for Care and Wellbeing (Tranzo), Tilburg University, Tilburg, Nether…	Quality of life (QoL) is an important outcome measure in mental health care. Currently, QoL is mainly measured with paper and pencil questionnaires. To contribute to the evaluation of treatment, and to enhance substantiated policy decisions in the allocation of resources, a web-based, personalized, patient-friendly and easy to administer QoL instrument has been developed: the QoL-ME. While human …	Mental healthcare; mHealth; Quality of life; Value sensitive design	Humans; Internet; Mental Health; Quality of Life; Reproducibility of Results; Surveys and Questionnaires; human; Internet; mental health; quality of life; questionnaire; reproducibility	Rathenau Institute; Hague University of Applied Sciences, THUAS; Nederlandse Organisatie voor Wetenschappelijk Onderzoek, NWO	Springer	Sci. Eng. Ethics	2-s2.0-85074533249	181	325
261	The empowering role of hospitable telemedicine experience in reducing isolation and anxiety: evidence from the COVID-19 pandemic	29	1	0.00326929	Cheng Y.; Wei W.; Zhong Y.; Zhang L.	2021	International Journal of Contemporary Hospitality Management	17	10.1108/IJCHM-07-2020-0786	https://www.scopus.com/inward/record.uri?eid=2-s2.0-85099702035&doi=10.1108%2fIJCHM-07-2020-0786&partnerID=40&md5=6bf803671ed813fa9ec76bd28dbbba2d	Rosen College of Hospitality Management, University of Central Florida, Orlando, FL, United States; The School of Hospitality Business, Michigan State University, East Lansing, MI, United States	Cheng Y., Rosen College of Hospitality Management, University of Central Florida, Orlando, FL, United States; Wei W., Rosen College of Hospitality Management, University of Central Florida, Orlando, FL, United States; Zhong Y., Rosen College of Hospitality Management, University of Central Florida, Orlando, FL, United States; Zhang L., The School of Hospitality Business, Michigan State University…	Purpose: This paper aims to explore how hospitable telemedicine services empowered patients during the COVID-19. Expanding from the technology aspect, this research integrated the philosophy of hospitality organizational culture by including factors related to human-human interaction as significant predictors for patients’ sense of empowerment (perceived competence and control) in coping with the…	Anxiety; COVID-19; Empowerment theory; Hospitality; Isolation; Telemedicine	0	0	Emerald Group Holdings Ltd.	Int. J. Contemp. Hosp. Manage.	2-s2.0-85099702035	44	196
262	Manipulating user resistance to large-scale information systems through influence tactics	3	2	0.000900459	Ilie V.; Turel O.	2020	Information and Management	20	10.1016/j.im.2019.103178	https://www.scopus.com/inward/record.uri?eid=2-s2.0-85069550454&doi=10.1016%2fj.im.2019.103178&partnerID=40&md5=2bf3cc63ec8e79707a0faacd0f21cfc5	School of Management, California Lutheran University, 60 West Olsen Road #3550, Thousand Oaks, 91360, CA, United States; Information Systems and Decision Sciences, California State University - Fullerton, 800 N State College Blvd, Fullerton, 92831, CA, United States	Ilie V., School of Management, California Lutheran University, 60 West Olsen Road #3550, Thousand Oaks, 91360, CA, United States; Turel O., Information Systems and Decision Sciences, California State University - Fullerton, 800 N State College Blvd, Fullerton, 92831, CA, United States	This study examines how influence tactics can be used to manipulate user resistance and subsequent usage behaviors in the context of large-scale, newly implemented information systems (IS). To do so, we integrate the theory of interpersonal influence and leadership, adaptive structuration theory, and the literature on user resistance and behavioral IS theories, and develop a comprehensive theoret…	EMR implementation; Healthcare; Influence tactics; Medical informatics; Unfaithful use; User resistance	Health care; Information systems; Information use; Medical computing; Medical informatics; Adaptive structuration theory; Electronic medical record; EMR implementation; Influence tactics; Interpersonal influences; Large-scale information systems; Unfaithful use; User resistances; Behavioral research	0	Elsevier B.V.	Inf Manage	2-s2.0-85069550454	304	177
[truncated: 228 more rows]
