# Supplementary material for: Managerial Challenges in Digital Health: Bibliometric and Network Analysis
Source: J Med Internet Res. 2025 Jun 19;27:e57980. doi: 10.2196/57980 (PMC12226779; doi:10.2196/57980)
Supplement: Multimedia Appendix 3 [file jmir_v27i1e57980_app3.xlsx]

## Sheet: Feuil1 (2)
SUBJECT AREA
Medicine	364
Computer Science	311
Social Sciences	268
Decision Sciences	248
Nursing	158
Engineering	145
Economics, Econometrics and Finance	128
Psychology	92
Biochemistry, Genetics and Molecular Biology	48
Pharmacology, Toxicology and Pharmaceutics	44
Arts and Humanities	34
Health Professions	18
Mathematics	15
Agricultural and Biological Sciences	9
Earth and Planetary Sciences	8
Neuroscience	8
Environmental Science	7
Materials Science	5
Energy	4
Physics and Astronomy	3
Chemical Engineering	2
Chemistry	2
Multidisciplinary	2
Veterinary	1
