# Supplementary material for: Managerial Challenges in Digital Health: Bibliometric and Network Analysis
Source: J Med Internet Res. 2025 Jun 19;27:e57980. doi: 10.2196/57980 (PMC12226779; doi:10.2196/57980)
Supplement: Multimedia Appendix 4 [file jmir_v27i1e57980_app4.xlsx]

## Sheet: Feuil2
SOURCE TITLE
Health Care Management Review	54
Journal Of Healthcare Management	54
Journal Of Commercial Biotechnology	45
Technological Forecasting And Social Change	38
International Journal Of Health Care Quality Assurance	32
Contract Pharma	25
Science And Engineering Ethics	25
Technology In Society	23
International Journal Of Information Management	21
Decision Support Systems	19
Other sources	698
Evaluation And Program Planning	18
Clinical Leadership And Management Review	17
International Journal Of Health Geographics	17
Journal Of Health Organization And Management	17
Knowledge Management And E Learning	17
Information And Management	14
Journal Of AHIMA American Health Information Management Association	14
Information Systems Research	13
International Journal Of Networking And Virtual Organisations	13
Journal Of Management Information Systems	13
Journal Of The American Health Information Management Association	13
Fortune	12
IEEE Engineering Management Review	12
MIS Quarterly Management Information Systems	12
Marketing Health Services	12
American Health And Drug Benefits	11
Electronic Markets	11
International Journal Of Recent Technology And Engineering	10
Knowledge Based Systems	10
Australasian Journal Of Information Systems	9
Health Marketing Quarterly	9
IEEE Transactions On Engineering Management	9
International Journal Of Scientific And Technology Research	9
Business Professional Ethics Journal	8
Clinical Leadership Management Review The Journal Of CLMA	8
IEEE Potentials	8
International Journal Of Health Governance	8
Nursing Management	8
Computer Law And Security Review	7
International Journal Of Pharmaceutical And Healthcare Marketing	7
International Journal Of Technology Management	7
Issues In Information Systems	7
Journal Of Contextual Behavioral Science	7
Journal Of Medical Marketing	7
Journal Of Medical Marketing Device Diagnostic And Pharmaceutical Marketing	7
Systems Research And Behavioral Science	7
TEM Journal	7
Electronic Commerce Research And Applications	6
Journal Of Decision Systems	6
Journal Of Hospital Management And Health Policy	6
Management Science	6
Technovation	6
American Journal Of Pharmacy Benefits	5
Industrial Management And Data Systems	5
International Journal Of Grid And Utility Computing	5
Journal Of Business Research	5
Journal Of Cases On Information Technology	5
Journal Of Information Technology	5
Socio Economic Planning Sciences	5
ACM Transactions On Management Information Systems	4
BMJ Leader	4
Big Data And Cognitive Computing	4
European Journal Of Information Systems	4
Harvard Business Review	4
Information And Organization	4
International Journal Of E Business Research	4
International Journal Of Production Research	4
International Journal Of System Assurance Engineering And Management	4
Journal Of Enabling Technologies	4
Journal Of Enterprise Information Management	4
Journal Of Healthcare Management American College Of Healthcare Executives	4
Leadership In Health Services	4
Lecture Notes In Business Information Processing	4
Business Horizons	3
Chronicle Of Higher Education	3
Frontiers In Sports And Active Living	3
Ibima Business Review	3
Information Society	3
International Journal Of Business Process Integration And Management	3
International Journal Of E Services And Mobile Applications	3
International Journal Of Information Management Data Insights	3
International Journal Of Services Technology And Management	3
International Journal Of Workplace Health Management	3
Internet Of Things Netherlands	3
Journal Of Cleaner Production	3
Journal Of Health Organisation And Management	3
Journal Of Healthcare Leadership	3
Journal Of Innovation Economics And Management	3
Journal Of Organizational And End User Computing	3
Journal Of Risk Research	3
Journal Of Services Marketing	3
Journal Of Theoretical And Applied Electronic Commerce Research	3
Records Management Journal	3
Research Policy	3
Service Science	3
TQM Journal	3
ACM Transactions On Information Systems	2
Academy Of Management Journal Academy Of Management	2
Advances In Science Technology And Engineering Systems	2
Architectural Engineering And Design Management	2
Business Week	2
Construction Management And Economics	2
Data Base For Advances In Information Systems	2
Emerald Emerging Markets Case Studies	2
Engineering Construction And Architectural Management	2
European Journal Of Innovation Management	2
Foresight	2
Futures	2
Human Systems Management	2
IEEE Communications Standards Magazine	2
IEEE Transactions On Professional Communication	2
International Entrepreneurship And Management Journal	2
International Journal Of Business Information Systems	2
International Journal Of Electronic Commerce	2
International Journal Of Electronic Finance	2
International Journal Of Enterprise Information Systems	2
International Journal Of Information Systems And Change Management	2
International Journal Of Information Systems And Project Management	2
International Journal Of Information Systems And Supply Chain Management	2
International Journal Of Innovation Science	2
International Journal Of Production Economics	2
International Journal Of Project Management	2
International Journal Of Public Administration	2
International Journal Of Service Science Management Engineering And Technology	2
Journal Of Ambulatory Care Marketing	2
Journal Of Business Ethics	2
Journal Of Engineering And Technology Management Jet M	2
Journal Of Global Information Management	2
Journal Of Hospital Marketing And Public Relations	2
Journal Of Industrial Integration And Management	2
Journal Of Operations Management	2
Journal Of Retailing And Consumer Services	2
Journal Of Science And Technology Policy Management	2
Journal Of Service Management	2
Journal Of Service Research	2
Journal Of Technology Transfer	2
Knowledge Management Research And Practice	2
Management Communication Quarterly	2
Manufacturing And Service Operations Management	2
Pertanika Journal Of Social Sciences And Humanities	2
Production And Operations Management	2
Review Of Industrial Organization	2
Service Industries Journal	2
Technology Innovation Management Review	2
Telecommunications Policy	2
AFE Facilities Engineering Journal	1
Acta Informatica Pragensia	1
Administration And Society	1
Ais Transactions On Replication Research	1
American Journal Of Evaluation	1
Annals Of Data Science	1
Annals Of Leisure Research	1
Asia Pacific Management Review	1
Asian Journal Of Management Cases	1
Asian Textile Journal	1
Australasian Marketing Journal	1
Autotechnology	1
Bar Brazilian Administration Review	1
Big Data Research	1
Bulletin Of Science Technology And Society	1
