# Supplementary material for: Managerial Challenges in Digital Health: Bibliometric and Network Analysis
Source: J Med Internet Res. 2025 Jun 19;27:e57980. doi: 10.2196/57980 (PMC12226779; doi:10.2196/57980)
Supplement: Multimedia Appendix 5 [file jmir_v27i1e57980_app5.xlsx]

## Sheet: Feuil3
KEYWORD	Cumulative nb of appearance
Human	333
Article	311
Humans	227
Medical Technology	215
Telemedicine	206
Health Care	166
United States	165
Electronic Health Records	156
Electronic Health Record	150
Medical Informatics	139
MHealth	117
Organization And Management	115
EHealth	83
Decision Making	71
Hospitals	71
Economics	69
Electronic Medical Record	65
Information Technology	65
Healthcare	64
Female	58
Patient Care	58
Telehealth	58
Adult	56
Health Care Quality	55
Review	53
Technology, Medical	53
Health Care Delivery	52
Male	52
Medical Computing	49
Records Management	48
Health	47
Health Services	47
Mobile Health	44
Methodology	43
Digital Health	42
Innovation	42
Internet	42
Biomedical Engineering	40
Information Systems	40
Technology	40
Medical Technologies	39
Biomedical Technology	38
Health Care Organization	38
Public Health	38
Diffusion Of Innovation	37
COVID-19	36
Education	36
Health Care Cost	36
Organization	36
Technology Adoption	36
Delivery Of Health Care	35
Health Information Technology	35
Information Processing	35
Diagnosis	34
Hospital	34
Information Management	34
Procedures	34
Health Care System	33
Mass Communication	33
Physician	33
Financial Management	32
Developing Countries	31
Health Insurance	30
Health Care Policy	29
Marketing	29
Medical Information System	29
Commercial Phenomena	28
Drug Industry	28
Interview	28
Investment	28
Biotechnology	27
Leadership	27
Health Care Personnel	26
Physicians	26
Privacy	26
Diseases	25
Quality Of Health Care	25
Risk Assessment	25
Adoption	24
Aged	24
Ethics	24
Forecasting	24
Information Dissemination	24
Pandemic	24
Patient Safety	24
Health Care Planning	23
Medicine	23
Patient Treatment	23
Qualitative Research	23
Quality Control	23
Questionnaire	23
Standard	23
Health Service	22
Middle Aged	22
Telecommunication	22
Commerce	21
Cost Control	21
Doctor Patient Relation	21
Economic Aspect	21
Health Care Management	21
Information System	21
Industry	20
Machine Learning	20
Medical Research	20
Motivation	20
Practice Guideline	20
Decision Support Systems	19
Health Care Facility	19
Internet Of Things	19
Interpersonal Communication	19
Outcome Assessment	19
Reimbursement	19
Artificial Intelligence	18
Cost Benefit Analysis	18
E-health	18
Ehealth	18
Government	18
Health Services Research	18
Investments	18
Medicare	18
Patient Satisfaction	18
Policy	18
Research	18
Standards	18
Trust	18
Utilization Review	18
Efficiency, Organizational	17
Health Informatics	17
Hospital Management	17
Manpower	17
Patent	17
Surveys	17
Chronic Disease	16
Communication	16
Consumer	16
Data Collection	16
Economic And Social Effects	16
Health Risks	16
Information Use	16
Meaningful Use	16
Medical Imaging	16
Personnel Management	16
Statistics	16
Technological Development	16
Teleconsultation	16
Total Quality Management	16
Behavioral Research	15
Cross-sectional Study	15
EHR	15
Government Regulation	15
Health Policy	15
Health Technology	15
Knowledge Management	15
Laboratory	15
Legal Aspect	15
Major Clinical Study	15
Medical Education	15
Medical Record	15
Public Policy	15
Resource Allocation	15
