# Supplementary material for: Managerial Challenges in Digital Health: Bibliometric and Network Analysis
Source: J Med Internet Res. 2025 Jun 19;27:e57980. doi: 10.2196/57980 (PMC12226779; doi:10.2196/57980)
Supplement: Multimedia Appendix 6 [file jmir_v27i1e57980_app6.xlsx]

## Sheet: Feuil3
Keyword after grouping	Keywords included
adoption	adoption, it adoption, adoption model, adoption fit, adoption intention, innovation adoption, technology adoption, individual adoption, adoption behavior, acceptance, tam
apps	apps, app, applications, mobile apps, mobile phone apps, smartphone apps
behavior	behavior, behavioral, employee behaviour, behavior change, health behavior, behaviour
community	online healthcare communities, mobile virtual communities, virtual communities in healthcare
covid	covid, covid 19, covid-19, sars, sars-cov-2, corona, corona disease, corona virus disease
data	data, data justice, data interaction, data capitalism, big data
design	design, responsible design, value sensitive design, codesign, design approach, design science
ecosystem	ecosystem analysis, platform ecosystem, service ecosystem, health ecosystem, healthcare ecosystem, feedback ecosystem, digital ecosystem, digital health ecosystem
ehealth	ehealth, e health, e-health
ehr	ehr, health record, health records, health electronic medical records, electronic healthrecord
ethics	ethics, ethical consideration, guidance ethics, ethical
hit	hit, health information technology, health information technologies, healthcare information technology, health hit, clinical hit
hospital	hospital, hospitals
insurance	private health insurance, health insurance adoption, health insurance
iot	iot, internet of thing, internet of things
management	project management, supply chain management, health management, operations management, growth management, network management, quality management, value management
marketing	market factors, market studies, market shaping, market system, health marketing
mhealth	mhealth, m health, m-health, mobile health
monitoring	monitoring, telemonitoring
organization	organization theory, organizational, organizational change, organizational factors, organizational external factors, organizational theory, organizational culture, organizational ethnography, health organization, healthcare organization, reliability organizations
performance	performance, hospital performance, key performance, performance indicators, performance improvement, financial performance, task performance
privacy	privacy, information privacy, privacy concern, privacy concerns, privacy legislation, privacy model
process	process, process quality, process research, process efficiency
research	empirical research, action research, qualitative research, service research, qualitative research, intervention research
strategy	hospital strategy, position strategy, strategic, strategic alignment, growth strategy
study	longitudinal study, exploratory study, case study, case studies
teleconsultation	teleconsultation, ehealth consultation
telehealth	telehealth, tele-health, tele health
telemedicine	telemedicine, télémédecine, tele-medicine, telemedecine, telemedicine services, telemedicine service
tracking	tracking, trackers, self tracking, activity tracking
trust	trust, trusting, matrix of trust, virtual trust
usa	usa, united states
utaut	utaut, utaut2
