# Supplementary material for: Managerial Challenges in Digital Health: Bibliometric and Network Analysis
Source: J Med Internet Res. 2025 Jun 19;27:e57980. doi: 10.2196/57980 (PMC12226779; doi:10.2196/57980)
Supplement: Multimedia Appendix 7 [file jmir_v27i1e57980_app7.xlsx]

## Sheet: Feuil1
COUNTRY	Geographical Zone	Number or papers		Geographical Zone	Cumulative number or papers
US	North America	492		North America	546
United Kingdom	Europe	85		Europe	354
China	Asia	79		Asia	341
Australia	Oceania	63		Oceania	69
India	Asia	59		South America	19
Canada	North America	52		Africa	32
Germany	Europe	36
Netherlands	Europe	30
France	Europe	23
Spain	Europe	22
Hong Kong	Asia	21
Sweden	Europe	21
Taiwan	Asia	20
Ireland	Europe	19
Bangladesh	Asia	18
Switzerland	Europe	18
Denmark	Europe	17
Singapore	Asia	16
Brazil	South America	15
Finland	Europe	15
Malaysia	Asia	15
Portugal	Europe	14
Israel	Asia	12
Norway	Europe	12
South Africa	Africa	12
South Korea	Asia	12
Japan	Asia	9
Pakistan	Asia	9
Saudi Arabia	Asia	9
United Arab Emirates	Asia	8
Belgium	Europe	7
Jordan	Asia	7
Turkey	Asia	7
Greece	Europe	6
Indonesia	Asia	6
Iran	Asia	6
New Zealand	Oceania	6
Russian Federation	Asia	5
Thailand	Asia	5
Egypt	Africa	4
Ghana	Africa	4
Poland	Europe	4
Algeria	Africa	3
Austria	Europe	3
Czech Republic	Europe	3
Hungary	Europe	3
Lithuania	Europe	3
Nigeria	Africa	3
Philippines	Asia	3
Serbia	Europe	3
Slovenia	Europe	3
Croatia	Europe	2
Ecuador	South America	2
Kuwait	Asia	2
Macao	Asia	2
Morocco	Africa	2
Oman	Asia	2
Qatar	Asia	2
Romania	Europe	2
Argentina	South America	1
Bosnia and Herzegovina	Europe	1
Botswana	Africa	1
Brunei Darussalam	Asia	1
Bulgaria	Europe	1
Colombia	South America	1
Iraq	Asia	1
Jamaica	North America	1
Libya	Africa	1
Maldives	Asia	1
Namibia	Africa	1
North Macedonia	Europe	1
Palestine	Asia	1
Sri Lanka	Asia	1
Syrian Arab Republic	Asia	1
Trinidad and Tobago	North America	1
Tunisia	Africa	1
Vietnam	Asia	1
Undefined		112
